# Supplementary material for: Bis(N,N-diethyl­dithio­carbamato)(1,10-phenanthroline)cobalt(III) tetra­fluorido­borate
Source: Acta Crystallogr Sect E Struct Rep Online. 2008 Jun 13;64(Pt 7):m917–8. doi: 10.1107/S160053680801725X (PMC2961857; doi:10.1107/S160053680801725X)
Supplement: Supplementary file 1 [file e-64-0m917-sup1.cif]

##############################################################################
###                                                                        ###
###        Electronic paper (Acta Crystallographica Section E)             ###
###                                                                        ###
##############################################################################
#                                                                            #
# This CIF contains the data in a paper accepted for publication in Acta     #
# Crystallographica Section E. It conforms to the requirements of Notes      #
# for Authors for Section E, and has been peer reviewed under the auspices   #
# of the IUCr Commission on Journals.                                        #
#                                                                            #
# Full details of the Crystallographic Information File format               #
# are given in the paper "The Crystallographic Information File (CIF):       #
# a New Standard Archive File for Crystallography" by S. R. Hall, F. H.      #
# Allen and I. D. Brown [Acta Cryst. (1991), A47, 655-685].                  #
#                                                                            #
# The current version of the core CIF dictionary is obtainable from          #
# ftp://ftp.iucr.org/pub/cif_core.dic. The current version number is 2.4.    #
#                                                                            #
# Software is freely available for graphical display of the structure(s) in  #
# this CIF.  For information consult the CIF home page http://www.iucr.org/  #
# cif/home.html                                                              #
#                                                                            #
# This file may be used for bona fide research purposes within the           #
# scientific community so long as proper attribution is given to the journal # 
# article from which it was obtained.                                        #
#                                                                            #
##############################################################################
                                             
data_global
_audit_creation_method     SHELXL-97
_journal_date_recd_electronic     2008-04-15
_journal_date_accepted     2008-06-08
_journal_name_full     'Acta Crystallographica, Section E'
_journal_year     2008
_journal_volume     64
_journal_issue      7
_journal_page_first     m917
_journal_page_last     m918
_journal_paper_category     QM
_journal_coeditor_code     YA2076
_publ_contact_author_name     'Peter D.W. Boyd'
_publ_contact_author_address
;
Department of Chemistry
The University of Auckland
Private Bag 92019
Auckland
New Zealand
;
_publ_contact_author_email     pdw.boyd@auckland.ac.nz
_publ_contact_author_fax     '0064 9 3737422'
_publ_contact_author_phone     '0064 9 3737599 Ext 8'
_publ_section_title
;
Bis(<i>N</i>,<i>N</i>-diethyldithiocarbamato)(1,10-phenanthroline)cobalt(III)
tetrafluoridoborate
;
loop_
    _publ_author_name
    _publ_author_address
    'Boyd, Peter D. W.'
;
Department of Chemistry
The University of Auckland
Private Bag 92019
Auckland
New Zealand
;
    'Rickard, Clifton E. F.'
;
Department of Chemistry
The University of Auckland
Private Bag 92019
Auckland
New Zealand
;
data_I
_audit_creation_method     SHELXL-97
_chemical_name_systematic
;
Bis(N,N-diethyldithiocarbamato)(1,10-phenanthroline)cobalt(III)
tetrafluoridoborate
;
_chemical_name_common     ?
_chemical_formula_moiety     'C22 H28 Co N4 S4 +, B F4 -'
_chemical_formula_sum     'C22 H28 B Co F4 N4 S4'
_chemical_formula_iupac     '[Co (C5 H10 N S2)2 (C12 H8 N2)] B F4'
_chemical_formula_weight     622.46
_chemical_melting_point     ?
_symmetry_cell_setting     monoclinic
_symmetry_space_group_name_H-M     'P 21/n'
_space_group_name_Hall     -P2yn
loop_
    _symmetry_equiv_pos_as_xyz
    'x, y, z'
    '-x+1/2, y+1/2, -z+1/2'
    '-x, -y, -z'
    'x-1/2, -y-1/2, z-1/2'
_cell_length_a     8.00640(10)
_cell_length_b     16.3421(3)
_cell_length_c     21.0927(3)
_cell_angle_alpha     90.00
_cell_angle_beta     95.0130(10)
_cell_angle_gamma     90.00
_cell_volume     2749.24(7)
_cell_formula_units_Z     4
_cell_measurement_reflns_used     8163
_cell_measurement_theta_min     1.9
_cell_measurement_theta_max     27.5
_cell_measurement_temperature     203(2)
_exptl_crystal_description     needle
_exptl_crystal_colour     red
_exptl_crystal_size_max     0.38
_exptl_crystal_size_mid     0.12
_exptl_crystal_size_min     0.06
_exptl_crystal_density_diffrn     1.504
_exptl_crystal_density_meas     ?
_exptl_crystal_density_method     'not measured'
_exptl_crystal_F_000     1280
_exptl_absorpt_coefficient_mu     0.97
_exptl_absorpt_correction_type     multi-scan
_exptl_absorpt_process_details     '(SADABS; Sheldrick, 1996)'
_exptl_absorpt_correction_T_min     0.761
_exptl_absorpt_correction_T_max     0.944
_exptl_special_details
;
;
_diffrn_ambient_temperature     203(2)
_diffrn_radiation_type     MoK\a
_diffrn_radiation_wavelength     0.71073
_diffrn_radiation_source     'fine-focus sealed tube'
_diffrn_radiation_monochromator     graphite
_diffrn_measurement_device_type     'Siemens SMART CCD'
_diffrn_measurement_method     \w
_diffrn_detector_area_resol_mean     ?
_diffrn_reflns_number     16341
_diffrn_reflns_av_R_equivalents     0.025
_diffrn_reflns_av_sigmaI/netI     0.044
_diffrn_reflns_theta_min     1.9
_diffrn_reflns_theta_max     27.5
_diffrn_reflns_theta_full     25.0
_diffrn_measured_fraction_theta_max     0.950
_diffrn_measured_fraction_theta_full     0.996
_diffrn_reflns_limit_h_min     -10
_diffrn_reflns_limit_h_max     10
_diffrn_reflns_limit_k_min     -19
_diffrn_reflns_limit_k_max     20
_diffrn_reflns_limit_l_min     -17
_diffrn_reflns_limit_l_max     27
_diffrn_standards_number     0
_diffrn_standards_interval_count     0
_diffrn_standards_interval_time     ?
_diffrn_standards_decay_%     2
_refine_special_details
;
 Refinement of F^2^ against ALL reflections.  The weighted R-factor wR and
 goodness of fit S are based on F^2^, conventional R-factors R are based
 on F, with F set to zero for negative F^2^. The threshold expression of
 F^2^ > 2sigma(F^2^) is used only for calculating R-factors(gt) etc. and is
 not relevant to the choice of reflections for refinement.  R-factors based
 on F^2^ are statistically about twice as large as those based on F, and R-
 factors based on ALL data will be even larger.
;
_reflns_number_total     5982
_reflns_number_gt     4410
_reflns_threshold_expression     I>2\s(I)
_refine_ls_structure_factor_coef     Fsqd
_refine_ls_matrix_type     full
_refine_ls_R_factor_all     0.073
_refine_ls_R_factor_gt     0.046
_refine_ls_wR_factor_gt     0.086
_refine_ls_wR_factor_ref     0.099
_refine_ls_goodness_of_fit_ref     1.07
_refine_ls_restrained_S_all     1.07
_refine_ls_number_reflns     5982
_refine_ls_number_parameters     325
_refine_ls_number_restraints     24
_refine_ls_hydrogen_treatment     constr
_refine_ls_weighting_scheme     calc
_refine_ls_weighting_details
          'calc w=1/[\s^2^(Fo^2^)+(0.023P)^2^+3.5289P] where P=(Fo^2^+2Fc^2^)/3'
_atom_sites_solution_hydrogens     geom
_atom_sites_solution_primary     direct
_atom_sites_solution_secondary     difmap
_refine_ls_shift/su_max     ?
_refine_ls_shift/su_max_lt     0.001
_refine_ls_shift/su_mean     0.000
_refine_diff_density_max     0.49
_refine_diff_density_min     -0.44
_refine_ls_extinction_method     none
_refine_ls_extinction_coef     ?
loop_
    _atom_type_symbol
    _atom_type_description
    _atom_type_scat_dispersion_real
    _atom_type_scat_dispersion_imag
    _atom_type_scat_source
    'C' 'C' 0.0033 0.0016
                         'International Tables Vol C Tables 4.2.6.8 and 6.1.1.4'
    'H' 'H' 0.0000 0.0000
                         'International Tables Vol C Tables 4.2.6.8 and 6.1.1.4'
    'B' 'B' 0.0013 0.0007
                         'International Tables Vol C Tables 4.2.6.8 and 6.1.1.4'
    'N' 'N' 0.0061 0.0033
                         'International Tables Vol C Tables 4.2.6.8 and 6.1.1.4'
    'F' 'F' 0.0171 0.0103
                         'International Tables Vol C Tables 4.2.6.8 and 6.1.1.4'
    'S' 'S' 0.1246 0.1234
                         'International Tables Vol C Tables 4.2.6.8 and 6.1.1.4'
    'Co' 'Co' 0.3494 0.9721
                         'International Tables Vol C Tables 4.2.6.8 and 6.1.1.4'
_computing_data_collection     'SMART (Siemens, 1995)'
_computing_cell_refinement     'SAINT (Siemens, 1995)'
_computing_data_reduction     'SAINT (Siemens, 1995)'
_computing_structure_solution     'SHELXS97 (Sheldrick, 2008)'
_computing_structure_refinement     'SHELXL97 (Sheldrick, 2008)'
_computing_molecular_graphics     'Mercury (Macrae <i>et al.</i>,  2006)'
_computing_publication_material     'WinGX (Farrugia, 1999)'
loop_
    _atom_site_type_symbol
    _atom_site_label
    _atom_site_fract_x
    _atom_site_fract_y
    _atom_site_fract_z
    _atom_site_U_iso_or_equiv
    _atom_site_adp_type
    _atom_site_calc_flag
    _atom_site_refinement_flags
    _atom_site_occupancy
    _atom_site_disorder_assembly
    _atom_site_disorder_group
    Co Co 0.18850(5) 0.24157(2) 0.017869(19) 0.02837(11) Uani d . 1 . .
    S S1 -0.08717(9) 0.25666(4) -0.01750(4) 0.03400(18) Uani d . 1 . .
    S S2 0.18002(9) 0.36489(4) -0.02902(4) 0.03424(18) Uani d . 1 . .
    S S3 0.16723(10) 0.29916(5) 0.11419(4) 0.03561(19) Uani d . 1 . .
    S S4 0.45935(9) 0.25371(5) 0.05787(4) 0.03378(18) Uani d . 1 . .
    N N1 0.1650(3) 0.12827(14) 0.05041(11) 0.0287(5) Uani d . 1 . .
    N N2 0.2630(3) 0.18340(14) -0.05766(11) 0.0296(5) Uani d . 1 . .
    N N3 -0.1280(3) 0.39591(15) -0.08739(13) 0.0369(6) Uani d . 1 . .
    N N4 0.4748(3) 0.31052(16) 0.17814(13) 0.0405(6) Uani d . 1 . .
    C C1 0.1077(4) 0.10206(19) 0.10422(15) 0.0360(7) Uani d . 1 . .
    H H1A 0.0660 0.1406 0.1319 0.043 Uiso calc R 1 . .
    C C2 0.1072(4) 0.01878(19) 0.12111(16) 0.0405(8) Uani d . 1 . .
    H H2A 0.0649 0.0024 0.1593 0.049 Uiso calc R 1 . .
    C C3 0.1684(4) -0.03832(18) 0.08182(16) 0.0372(7) Uani d . 1 . .
    H H3A 0.1702 -0.0939 0.0932 0.045 Uiso calc R 1 . .
    C C4 0.2289(4) -0.01328(17) 0.02424(15) 0.0310(6) Uani d . 1 . .
    C C5 0.2980(4) -0.06714(17) -0.02050(16) 0.0359(7) Uani d . 1 . .
    H H5A 0.3055 -0.1234 -0.0115 0.043 Uiso calc R 1 . .
    C C6 0.3526(4) -0.03887(18) -0.07522(16) 0.0373(7) Uani d . 1 . .
    H H6A 0.3979 -0.0758 -0.1033 0.045 Uiso calc R 1 . .
    C C7 0.3427(4) 0.04682(18) -0.09137(14) 0.0319(7) Uani d . 1 . .
    C C8 0.3982(4) 0.0808(2) -0.14704(15) 0.0397(8) Uani d . 1 . .
    H H8A 0.4425 0.0472 -0.1776 0.048 Uiso calc R 1 . .
    C C9 0.3868(4) 0.1636(2) -0.15598(15) 0.0410(8) Uani d . 1 . .
    H H9A 0.4256 0.1872 -0.1926 0.049 Uiso calc R 1 . .
    C C10 0.3178(4) 0.21330(19) -0.11098(15) 0.0368(7) Uani d . 1 . .
    H H10A 0.3097 0.2699 -0.1186 0.044 Uiso calc R 1 . .
    C C11 0.2767(3) 0.10037(16) -0.04794(14) 0.0277(6) Uani d . 1 . .
    C C12 0.2215(3) 0.07098(16) 0.01001(13) 0.0273(6) Uani d . 1 . .
    C C21 -0.0290(4) 0.34776(17) -0.05069(15) 0.0312(7) Uani d . 1 . .
    C C22 -0.3106(4) 0.38155(19) -0.09710(17) 0.0419(8) Uani d . 1 . .
    H H22A -0.3370 0.3281 -0.0793 0.050 Uiso calc R 1 . .
    H H22B -0.3455 0.3806 -0.1428 0.050 Uiso calc R 1 . .
    C C23 -0.4057(5) 0.4470(3) -0.0658(3) 0.0801(15) Uani d . 1 . .
    H H23A -0.5250 0.4362 -0.0729 0.120 Uiso calc R 1 . .
    H H23B -0.3810 0.4998 -0.0839 0.120 Uiso calc R 1 . .
    H H23C -0.3726 0.4474 -0.0205 0.120 Uiso calc R 1 . .
    C C24 -0.0615(4) 0.46964(19) -0.11725(17) 0.0438(8) Uani d . 1 . .
    H H24A 0.0600 0.4722 -0.1068 0.053 Uiso calc R 1 . .
    H H24B -0.1111 0.5184 -0.0994 0.053 Uiso calc R 1 . .
    C C25 -0.0982(5) 0.4703(2) -0.18846(19) 0.0620(11) Uani d . 1 . .
    H H25A -0.0524 0.5197 -0.2057 0.093 Uiso calc R 1 . .
    H H25B -0.2185 0.4689 -0.1991 0.093 Uiso calc R 1 . .
    H H25C -0.0472 0.4228 -0.2065 0.093 Uiso calc R 1 . .
    C C31 0.3820(4) 0.29130(17) 0.12572(15) 0.0329(7) Uani d . 1 . .
    C C32 0.4009(5) 0.3398(2) 0.23524(16) 0.0501(9) Uani d . 1 . .
    H H32A 0.2940 0.3670 0.2226 0.060 Uiso calc R 1 . .
    H H32B 0.4759 0.3803 0.2570 0.060 Uiso calc R 1 . .
    C C33 0.3713(6) 0.2702(3) 0.2810(2) 0.0727(13) Uani d . 1 . .
    H H33A 0.3222 0.2919 0.3180 0.109 Uiso calc R 1 . .
    H H33B 0.4772 0.2440 0.2944 0.109 Uiso calc R 1 . .
    H H33C 0.2956 0.2305 0.2599 0.109 Uiso calc R 1 . .
    C C34 0.6587(4) 0.3015(2) 0.18175(19) 0.0574(10) Uani d . 1 . .
    H H34A 0.6872 0.2552 0.1552 0.069 Uiso calc R 1 . .
    H H34B 0.7009 0.2894 0.2258 0.069 Uiso calc R 1 . .
    C C35 0.7437(5) 0.3778(3) 0.1599(3) 0.0833(16) Uani d . 1 . .
    H H35A 0.8640 0.3694 0.1630 0.125 Uiso calc R 1 . .
    H H35B 0.7176 0.4236 0.1866 0.125 Uiso calc R 1 . .
    H H35C 0.7039 0.3894 0.1160 0.125 Uiso calc R 1 . .
    B B 0.8580(6) 0.1060(2) 0.25563(19) 0.0456(10) Uani d U 1 . .
    F F1 0.7989(3) 0.11912(17) 0.31314(12) 0.0873(8) Uani d U 1 . .
    F F2 0.9614(4) 0.16960(17) 0.24311(15) 0.0952(9) Uani d U 1 . .
    F F3 0.9452(5) 0.03466(17) 0.25818(16) 0.1194(13) Uani d U 1 . .
    F F4 0.7309(5) 0.1022(2) 0.21044(15) 0.1376(14) Uani d U 1 . .
loop_
    _atom_site_aniso_label
    _atom_site_aniso_U_11
    _atom_site_aniso_U_22
    _atom_site_aniso_U_33
    _atom_site_aniso_U_12
    _atom_site_aniso_U_13
    _atom_site_aniso_U_23
    Co 0.0281(2) 0.02278(19) 0.0343(2) 0.00121(16) 0.00333(16) 0.00146(17)
    S1 0.0298(4) 0.0249(4) 0.0470(5) -0.0036(3) 0.0017(3) 0.0067(3)
    S2 0.0272(4) 0.0250(4) 0.0502(5) -0.0023(3) 0.0017(3) 0.0057(3)
    S3 0.0340(4) 0.0307(4) 0.0428(5) 0.0030(3) 0.0074(3) -0.0053(3)
    S4 0.0285(4) 0.0332(4) 0.0396(4) 0.0043(3) 0.0032(3) -0.0035(3)
    N1 0.0299(13) 0.0264(12) 0.0297(13) -0.0001(10) 0.0025(10) 0.0002(10)
    N2 0.0306(13) 0.0284(13) 0.0294(13) 0.0003(10) 0.0001(10) 0.0027(10)
    N3 0.0284(13) 0.0289(13) 0.0526(17) -0.0021(10) -0.0012(12) 0.0097(12)
    N4 0.0423(16) 0.0350(14) 0.0433(16) 0.0025(12) -0.0014(13) -0.0070(12)
    C1 0.0387(17) 0.0347(16) 0.0355(17) 0.0014(13) 0.0086(14) 0.0015(14)
    C2 0.0456(19) 0.0361(17) 0.0407(19) -0.0025(14) 0.0093(15) 0.0087(15)
    C3 0.0386(18) 0.0262(15) 0.0469(19) -0.0030(13) 0.0045(15) 0.0074(14)
    C4 0.0278(15) 0.0261(14) 0.0384(17) -0.0004(11) -0.0014(13) -0.0004(13)
    C5 0.0340(17) 0.0218(14) 0.052(2) -0.0013(12) 0.0013(14) -0.0027(14)
    C6 0.0373(17) 0.0304(16) 0.0441(19) 0.0002(13) 0.0030(14) -0.0093(14)
    C7 0.0290(16) 0.0328(15) 0.0333(17) -0.0006(12) -0.0001(13) -0.0030(13)
    C8 0.0390(18) 0.0471(19) 0.0328(18) 0.0015(15) 0.0021(14) -0.0047(15)
    C9 0.0430(19) 0.053(2) 0.0271(16) -0.0004(15) 0.0023(14) 0.0070(15)
    C10 0.0385(18) 0.0377(17) 0.0339(17) 0.0004(14) 0.0006(14) 0.0069(14)
    C11 0.0252(14) 0.0246(14) 0.0324(16) 0.0008(11) -0.0024(12) -0.0036(12)
    C12 0.0258(14) 0.0265(14) 0.0293(16) 0.0000(11) 0.0002(12) -0.0003(12)
    C21 0.0307(16) 0.0233(14) 0.0397(17) -0.0003(11) 0.0039(13) -0.0019(13)
    C22 0.0291(16) 0.0364(17) 0.059(2) -0.0033(13) -0.0038(15) 0.0119(16)
    C23 0.036(2) 0.089(3) 0.118(4) -0.004(2) 0.018(2) -0.035(3)
    C24 0.0381(18) 0.0285(16) 0.064(2) -0.0036(13) 0.0017(16) 0.0164(16)
    C25 0.074(3) 0.052(2) 0.062(3) -0.007(2) 0.015(2) 0.013(2)
    C31 0.0360(17) 0.0242(14) 0.0381(17) 0.0012(12) 0.0016(14) 0.0002(13)
    C32 0.065(2) 0.045(2) 0.040(2) -0.0035(17) 0.0006(17) -0.0140(16)
    C33 0.098(4) 0.071(3) 0.049(2) -0.013(3) 0.009(2) -0.002(2)
    C34 0.045(2) 0.063(2) 0.060(2) 0.0132(18) -0.0192(18) -0.022(2)
    C35 0.043(2) 0.075(3) 0.134(5) -0.010(2) 0.018(3) -0.037(3)
    B 0.058(3) 0.041(2) 0.037(2) 0.0036(19) 0.0057(19) -0.0055(18)
    F1 0.100(2) 0.102(2) 0.0643(16) -0.0059(16) 0.0286(15) -0.0340(15)
    F2 0.091(2) 0.0754(18) 0.123(2) -0.0163(15) 0.0321(18) 0.0104(17)
    F3 0.179(3) 0.0618(17) 0.129(3) 0.0507(19) 0.080(3) 0.0205(17)
    F4 0.178(3) 0.130(3) 0.090(2) -0.036(3) -0.070(2) -0.003(2)
_geom_special_details
;
 All esds (except the esd in the dihedral angle between two l.s. planes)
 are estimated using the full covariance matrix.  The cell esds are taken
 into account individually in the estimation of esds in distances, angles
 and torsion angles; correlations between esds in cell parameters are only
 used when they are defined by crystal symmetry.  An approximate (isotropic)
 treatment of cell esds is used for estimating esds involving l.s. planes.
;
loop_
    _geom_bond_atom_site_label_1
    _geom_bond_atom_site_label_2
    _geom_bond_site_symmetry_2
    _geom_bond_distance
    _geom_bond_publ_flag
    Co S1 . 2.2805(8) y
    Co S2 . 2.2432(8) y
    Co S3 . 2.2590(9) y
    Co S4 . 2.2658(8) y
    Co N1 . 1.989(2) y
    Co N2 . 1.991(2) y
    S1 C21 . 1.726(3) ?
    S2 C21 . 1.719(3) ?
    S3 C31 . 1.720(3) ?
    S4 C31 . 1.722(3) ?
    N1 C1 . 1.332(4) ?
    N1 C12 . 1.369(3) ?
    N2 C10 . 1.335(4) ?
    N2 C11 . 1.375(3) ?
    N3 C21 . 1.319(4) ?
    N3 C22 . 1.477(4) ?
    N3 C24 . 1.480(4) ?
    N4 C31 . 1.315(4) ?
    N4 C32 . 1.468(4) ?
    N4 C34 . 1.475(4) ?
    C1 C2 . 1.407(4) ?
    C1 H1A . 0.9400 ?
    C2 C3 . 1.367(4) ?
    C2 H2A . 0.9400 ?
    C3 C4 . 1.407(4) ?
    C3 H3A . 0.9400 ?
    C4 C12 . 1.409(4) ?
    C4 C5 . 1.437(4) ?
    C5 C6 . 1.351(4) ?
    C5 H5A . 0.9400 ?
    C6 C7 . 1.442(4) ?
    C6 H6A . 0.9400 ?
    C7 C11 . 1.403(4) ?
    C7 C8 . 1.406(4) ?
    C8 C9 . 1.367(5) ?
    C8 H8A . 0.9400 ?
    C9 C10 . 1.400(4) ?
    C9 H9A . 0.9400 ?
    C10 H10A . 0.9400 ?
    C11 C12 . 1.419(4) ?
    C22 C23 . 1.499(5) ?
    C22 H22A . 0.9800 ?
    C22 H22B . 0.9800 ?
    C23 H23A . 0.9700 ?
    C23 H23B . 0.9700 ?
    C23 H23C . 0.9700 ?
    C24 C25 . 1.505(5) ?
    C24 H24A . 0.9800 ?
    C24 H24B . 0.9800 ?
    C25 H25A . 0.9700 ?
    C25 H25B . 0.9700 ?
    C25 H25C . 0.9700 ?
    C32 C33 . 1.524(5) ?
    C32 H32A . 0.9800 ?
    C32 H32B . 0.9800 ?
    C33 H33A . 0.9700 ?
    C33 H33B . 0.9700 ?
    C33 H33C . 0.9700 ?
    C34 C35 . 1.512(6) ?
    C34 H34A . 0.9800 ?
    C34 H34B . 0.9800 ?
    C35 H35A . 0.9700 ?
    C35 H35B . 0.9700 ?
    C35 H35C . 0.9700 ?
    B F4 . 1.333(5) ?
    B F3 . 1.357(5) ?
    B F1 . 1.357(5) ?
    B F2 . 1.369(5) ?
loop_
    _geom_angle_atom_site_label_1
    _geom_angle_atom_site_label_2
    _geom_angle_atom_site_label_3
    _geom_angle_site_symmetry_1
    _geom_angle_site_symmetry_3
    _geom_angle
    _geom_angle_publ_flag
    N1 Co N2 . . 82.86(9) y
    N1 Co S2 . . 171.16(7) y
    N2 Co S2 . . 94.35(7) y
    N1 Co S3 . . 93.48(7) y
    N2 Co S3 . . 165.93(7) y
    S2 Co S3 . . 91.18(3) y
    N1 Co S4 . . 93.98(7) y
    N2 Co S4 . . 89.75(7) y
    S2 Co S4 . . 94.39(3) y
    S3 Co S4 . . 76.91(3) y
    N1 Co S1 . . 95.48(7) y
    N2 Co S1 . . 97.99(7) y
    S2 Co S1 . . 76.56(3) y
    S3 Co S1 . . 95.87(3) y
    S4 Co S1 . . 168.45(3) y
    C21 S1 Co . . 86.45(10) ?
    C21 S2 Co . . 87.84(10) ?
    C31 S3 Co . . 86.73(11) ?
    C31 S4 Co . . 86.48(10) ?
    C1 N1 C12 . . 117.9(2) ?
    C1 N1 Co . . 130.1(2) ?
    C12 N1 Co . . 112.05(18) ?
    C10 N2 C11 . . 117.3(3) ?
    C10 N2 Co . . 130.0(2) ?
    C11 N2 Co . . 112.17(19) ?
    C21 N3 C22 . . 121.6(2) ?
    C21 N3 C24 . . 121.0(2) ?
    C22 N3 C24 . . 117.3(2) ?
    C31 N4 C32 . . 121.9(3) ?
    C31 N4 C34 . . 120.5(3) ?
    C32 N4 C34 . . 117.6(3) ?
    N1 C1 C2 . . 122.4(3) ?
    N1 C1 H1A . . 118.8 ?
    C2 C1 H1A . . 118.8 ?
    C3 C2 C1 . . 119.9(3) ?
    C3 C2 H2A . . 120.1 ?
    C1 C2 H2A . . 120.1 ?
    C2 C3 C4 . . 119.6(3) ?
    C2 C3 H3A . . 120.2 ?
    C4 C3 H3A . . 120.2 ?
    C3 C4 C12 . . 117.2(3) ?
    C3 C4 C5 . . 124.8(3) ?
    C12 C4 C5 . . 118.1(3) ?
    C6 C5 C4 . . 121.6(3) ?
    C6 C5 H5A . . 119.2 ?
    C4 C5 H5A . . 119.2 ?
    C5 C6 C7 . . 121.3(3) ?
    C5 C6 H6A . . 119.4 ?
    C7 C6 H6A . . 119.4 ?
    C11 C7 C8 . . 117.6(3) ?
    C11 C7 C6 . . 117.9(3) ?
    C8 C7 C6 . . 124.5(3) ?
    C9 C8 C7 . . 118.9(3) ?
    C9 C8 H8A . . 120.5 ?
    C7 C8 H8A . . 120.5 ?
    C8 C9 C10 . . 120.4(3) ?
    C8 C9 H9A . . 119.8 ?
    C10 C9 H9A . . 119.8 ?
    N2 C10 C9 . . 122.5(3) ?
    N2 C10 H10A . . 118.8 ?
    C9 C10 H10A . . 118.8 ?
    N2 C11 C7 . . 123.2(3) ?
    N2 C11 C12 . . 115.8(2) ?
    C7 C11 C12 . . 121.0(3) ?
    N1 C12 C4 . . 123.1(3) ?
    N1 C12 C11 . . 116.7(2) ?
    C4 C12 C11 . . 120.2(3) ?
    N3 C21 S2 . . 125.5(2) ?
    N3 C21 S1 . . 125.6(2) ?
    S2 C21 S1 . . 108.88(16) ?
    N3 C22 C23 . . 111.1(3) ?
    N3 C22 H22A . . 109.4 ?
    C23 C22 H22A . . 109.4 ?
    N3 C22 H22B . . 109.4 ?
    C23 C22 H22B . . 109.4 ?
    H22A C22 H22B . . 108.0 ?
    C22 C23 H23A . . 109.5 ?
    C22 C23 H23B . . 109.5 ?
    H23A C23 H23B . . 109.5 ?
    C22 C23 H23C . . 109.5 ?
    H23A C23 H23C . . 109.5 ?
    H23B C23 H23C . . 109.5 ?
    N3 C24 C25 . . 112.6(3) ?
    N3 C24 H24A . . 109.1 ?
    C25 C24 H24A . . 109.1 ?
    N3 C24 H24B . . 109.1 ?
    C25 C24 H24B . . 109.1 ?
    H24A C24 H24B . . 107.8 ?
    C24 C25 H25A . . 109.5 ?
    C24 C25 H25B . . 109.5 ?
    H25A C25 H25B . . 109.5 ?
    C24 C25 H25C . . 109.5 ?
    H25A C25 H25C . . 109.5 ?
    H25B C25 H25C . . 109.5 ?
    N4 C31 S3 . . 125.8(2) ?
    N4 C31 S4 . . 124.5(2) ?
    S3 C31 S4 . . 109.69(17) ?
    N4 C32 C33 . . 111.9(3) ?
    N4 C32 H32A . . 109.2 ?
    C33 C32 H32A . . 109.2 ?
    N4 C32 H32B . . 109.2 ?
    C33 C32 H32B . . 109.2 ?
    H32A C32 H32B . . 107.9 ?
    C32 C33 H33A . . 109.5 ?
    C32 C33 H33B . . 109.5 ?
    H33A C33 H33B . . 109.5 ?
    C32 C33 H33C . . 109.5 ?
    H33A C33 H33C . . 109.5 ?
    H33B C33 H33C . . 109.5 ?
    N4 C34 C35 . . 112.0(3) ?
    N4 C34 H34A . . 109.2 ?
    C35 C34 H34A . . 109.2 ?
    N4 C34 H34B . . 109.2 ?
    C35 C34 H34B . . 109.2 ?
    H34A C34 H34B . . 107.9 ?
    C34 C35 H35A . . 109.5 ?
    C34 C35 H35B . . 109.5 ?
    H35A C35 H35B . . 109.5 ?
    C34 C35 H35C . . 109.5 ?
    H35A C35 H35C . . 109.5 ?
    H35B C35 H35C . . 109.5 ?
    F4 B F3 . . 110.3(4) ?
    F4 B F1 . . 110.0(4) ?
    F3 B F1 . . 108.6(3) ?
    F4 B F2 . . 109.5(4) ?
    F3 B F2 . . 110.0(4) ?
    F1 B F2 . . 108.4(3) ?
loop_
    _geom_torsion_atom_site_label_1
    _geom_torsion_atom_site_label_2
    _geom_torsion_atom_site_label_3
    _geom_torsion_atom_site_label_4
    _geom_torsion_site_symmetry_1
    _geom_torsion_site_symmetry_2
    _geom_torsion_site_symmetry_3
    _geom_torsion_site_symmetry_4
    _geom_torsion
    _geom_torsion_publ_flag
    N1 Co S1 C21 . . . . -172.69(12) ?
    N2 Co S1 C21 . . . . -89.16(12) ?
    S2 Co S1 C21 . . . . 3.43(10) ?
    S3 Co S1 C21 . . . . 93.23(10) ?
    S4 Co S1 C21 . . . . 42.5(2) ?
    N2 Co S2 C21 . . . . 93.75(12) ?
    S3 Co S2 C21 . . . . -99.20(10) ?
    S4 Co S2 C21 . . . . -176.16(10) ?
    S1 Co S2 C21 . . . . -3.44(10) ?
    N1 Co S3 C31 . . . . 90.50(12) ?
    N2 Co S3 C31 . . . . 16.2(3) ?
    S2 Co S3 C31 . . . . -97.02(10) ?
    S4 Co S3 C31 . . . . -2.78(10) ?
    S1 Co S3 C31 . . . . -173.62(10) ?
    N1 Co S4 C31 . . . . -89.87(12) ?
    N2 Co S4 C31 . . . . -172.70(12) ?
    S2 Co S4 C31 . . . . 92.96(10) ?
    S3 Co S4 C31 . . . . 2.78(10) ?
    S1 Co S4 C31 . . . . 55.0(2) ?
    N2 Co N1 C1 . . . . -176.5(3) ?
    S3 Co N1 C1 . . . . 17.1(3) ?
    S4 Co N1 C1 . . . . 94.2(3) ?
    S1 Co N1 C1 . . . . -79.1(3) ?
    N2 Co N1 C12 . . . . 4.96(19) ?
    S3 Co N1 C12 . . . . -161.39(18) ?
    S4 Co N1 C12 . . . . -84.29(18) ?
    S1 Co N1 C12 . . . . 102.36(18) ?
    N1 Co N2 C10 . . . . -177.3(3) ?
    S2 Co N2 C10 . . . . 11.1(3) ?
    S3 Co N2 C10 . . . . -101.7(4) ?
    S4 Co N2 C10 . . . . -83.3(3) ?
    S1 Co N2 C10 . . . . 88.1(3) ?
    N1 Co N2 C11 . . . . -5.82(19) ?
    S2 Co N2 C11 . . . . -177.39(18) ?
    S3 Co N2 C11 . . . . 69.8(4) ?
    S4 Co N2 C11 . . . . 88.22(18) ?
    S1 Co N2 C11 . . . . -100.38(18) ?
    C12 N1 C1 C2 . . . . 1.5(4) ?
    Co N1 C1 C2 . . . . -176.9(2) ?
    N1 C1 C2 C3 . . . . 0.5(5) ?
    C1 C2 C3 C4 . . . . -1.1(5) ?
    C2 C3 C4 C12 . . . . -0.4(4) ?
    C2 C3 C4 C5 . . . . 179.2(3) ?
    C3 C4 C5 C6 . . . . 179.5(3) ?
    C12 C4 C5 C6 . . . . -1.0(4) ?
    C4 C5 C6 C7 . . . . -0.4(5) ?
    C5 C6 C7 C11 . . . . 0.9(4) ?
    C5 C6 C7 C8 . . . . 179.4(3) ?
    C11 C7 C8 C9 . . . . 0.5(4) ?
    C6 C7 C8 C9 . . . . -177.9(3) ?
    C7 C8 C9 C10 . . . . -1.3(5) ?
    C11 N2 C10 C9 . . . . 0.0(4) ?
    Co N2 C10 C9 . . . . 171.2(2) ?
    C8 C9 C10 N2 . . . . 1.0(5) ?
    C10 N2 C11 C7 . . . . -0.8(4) ?
    Co N2 C11 C7 . . . . -173.5(2) ?
    C10 N2 C11 C12 . . . . 178.4(2) ?
    Co N2 C11 C12 . . . . 5.7(3) ?
    C8 C7 C11 N2 . . . . 0.6(4) ?
    C6 C7 C11 N2 . . . . 179.1(3) ?
    C8 C7 C11 C12 . . . . -178.6(3) ?
    C6 C7 C11 C12 . . . . 0.0(4) ?
    C1 N1 C12 C4 . . . . -3.1(4) ?
    Co N1 C12 C4 . . . . 175.6(2) ?
    C1 N1 C12 C11 . . . . 178.0(3) ?
    Co N1 C12 C11 . . . . -3.3(3) ?
    C3 C4 C12 N1 . . . . 2.5(4) ?
    C5 C4 C12 N1 . . . . -177.0(3) ?
    C3 C4 C12 C11 . . . . -178.6(3) ?
    C5 C4 C12 C11 . . . . 1.8(4) ?
    N2 C11 C12 N1 . . . . -1.6(4) ?
    C7 C11 C12 N1 . . . . 177.6(2) ?
    N2 C11 C12 C4 . . . . 179.4(3) ?
    C7 C11 C12 C4 . . . . -1.4(4) ?
    C22 N3 C21 S2 . . . . -172.4(2) ?
    C24 N3 C21 S2 . . . . 3.7(4) ?
    C22 N3 C21 S1 . . . . 8.5(4) ?
    C24 N3 C21 S1 . . . . -175.3(2) ?
    Co S2 C21 N3 . . . . -174.5(3) ?
    Co S2 C21 S1 . . . . 4.67(14) ?
    Co S1 C21 N3 . . . . 174.6(3) ?
    Co S1 C21 S2 . . . . -4.60(14) ?
    C21 N3 C22 C23 . . . . 110.7(4) ?
    C24 N3 C22 C23 . . . . -65.5(4) ?
    C21 N3 C24 C25 . . . . 124.4(3) ?
    C22 N3 C24 C25 . . . . -59.4(4) ?
    C32 N4 C31 S3 . . . . 1.8(4) ?
    C34 N4 C31 S3 . . . . -179.5(3) ?
    C32 N4 C31 S4 . . . . -178.0(2) ?
    C34 N4 C31 S4 . . . . 0.7(4) ?
    Co S3 C31 N4 . . . . -176.0(3) ?
    Co S3 C31 S4 . . . . 3.78(13) ?
    Co S4 C31 N4 . . . . 176.0(3) ?
    Co S4 C31 S3 . . . . -3.77(13) ?
    C31 N4 C32 C33 . . . . 93.6(4) ?
    C34 N4 C32 C33 . . . . -85.1(4) ?
    C31 N4 C34 C35 . . . . 89.0(4) ?
    C32 N4 C34 C35 . . . . -92.2(4) ?
