# Supplementary material for: Bis(N,N-diethyl­dithio­carbamato)(1,10-phenanthroline)cobalt(III) tetra­fluorido­borate
Source: Acta Crystallogr Sect E Struct Rep Online. 2008 Jun 13;64(Pt 7):m917–8. doi: 10.1107/S160053680801725X (PMC2961857; doi:10.1107/S160053680801725X)
Supplement: Supplementary file 2 [file e-64-0m917-Isup2.hkl]

#
# h,k,l, Fc-squared, Fo-squared, sigma(Fo-squared) and status flag
#
data_I
_shelx_title ' jmh1 in P2(1)/n'
_shelx_refln_list_code          4
_shelx_F_calc_maximum      354.46
_exptl_crystal_F_000      1280.00
_reflns_d_resolution_high  0.7707
 
loop_
 _symmetry_equiv_pos_as_xyz
 'x, y, z'
 '-x+1/2, y+1/2, -z+1/2'
 '-x, -y, -z'
 'x-1/2, -y-1/2, z-1/2'
 
_cell_length_a     8.0064
_cell_length_b    16.3421
_cell_length_c    21.0927
_cell_angle_alpha  90.000
_cell_angle_beta   95.013
_cell_angle_gamma  90.000
 
_shelx_F_squared_multiplier     1.000
 
loop_
 _refln_index_h
 _refln_index_k
 _refln_index_l
 _refln_F_squared_calc
 _refln_F_squared_meas
 _refln_F_squared_sigma
 _refln_observed_status
   2   0   0    23272.18    25210.31    557.67 o
   4   0   0     3363.96     3538.74     90.27 o
   6   0   0     2316.78     2362.76     69.01 o
   8   0   0     2931.86     3120.49     92.71 o
   1   1   0      379.58      401.52      8.71 o
   2   1   0      663.88      634.69     14.29 o
   3   1   0      550.85      538.50     13.94 o
   4   1   0    46186.50    46712.14    650.73 o
   5   1   0        2.04       -3.83      6.97 o
   6   1   0      345.56      384.44     17.78 o
   7   1   0       42.29        8.02     11.15 o
   8   1   0      218.50      229.34     20.22 o
   9   1   0      149.76      139.07     26.14 o
   0   2   0    26265.09    26191.45    578.93 o
   1   2   0      200.01      157.54      5.93 o
   2   2   0       32.81       35.20      5.93 o
   3   2   0      402.14      426.96     13.24 o
   4   2   0       34.12       12.55      6.97 o
   5   2   0      413.24      368.76     14.29 o
   6   2   0     2009.23     1977.27     54.72 o
   7   2   0     1829.79     1839.95     43.22 o
   8   2   0     2084.66     2202.43     71.10 o
   9   2   0       58.18      109.09     32.41 o
  10   2   0       58.14      -18.12     32.76 o
   1   3   0      918.40      995.43     18.82 o
   2   3   0      166.01      186.82      8.36 o
   3   3   0     1533.91     1685.54     29.63 o
   4   3   0    10267.50    10040.42    146.04 o
   5   3   0      189.24      203.20     11.85 o
   6   3   0        3.24       12.90     11.15 o
   7   3   0       27.95      -12.90     12.90 o
   8   3   0      124.18      108.05     21.26 o
   9   3   0        1.58       89.23     32.41 o
  10   3   0       52.76       42.52     29.28 o
   0   4   0     6969.14     6945.72    129.66 o
   1   4   0      405.22      430.45     12.20 o
   2   4   0     6193.22     6274.78     84.00 o
   3   4   0     5196.92     5408.31     74.24 o
   4   4   0      452.31      447.53     15.34 o
   5   4   0       36.81       51.93      9.06 o
   6   4   0       90.29       47.40     20.91 o
   7   4   0        0.28       -1.74     24.75 o
   8   4   0      945.04      884.95     45.31 o
   9   4   0        5.07       -7.67     25.44 o
  10   4   0       10.82       77.38     38.34 o
   1   5   0     1048.69     1086.05     24.40 o
   2   5   0     1310.63     1343.97     25.09 o
   3   5   0      575.05      528.04     12.90 o
   4   5   0     4083.32     3976.85     57.51 o
   5   5   0        5.83       15.68     21.26 o
   6   5   0       29.64       56.46     33.81 o
   7   5   0       13.00       11.85     16.03 o
   8   5   0      222.28      222.37     36.60 o
   9   5   0      130.22       76.33     26.49 o
  10   5   0      137.36      -11.50     58.90 o
   0   6   0    15508.20    15487.07    475.76 o
   1   6   0      286.77      232.13      8.71 o
   2   6   0     2865.11     2913.45     47.40 o
   3   6   0      603.21      612.73     16.03 o
   4   6   0       85.30       89.57      9.06 o
   5   6   0       20.42       16.03     20.22 o
   6   6   0        7.64      -17.08     17.08 o
   7   6   0        6.35       22.31     23.00 o
   8   6   0      870.98      776.55     47.05 o
   9   6   0      619.83      682.44     59.95 o
   1   7   0       36.18       19.17      5.93 o
   2   7   0      492.00      546.16     14.99 o
   3   7   0      101.29      154.06     10.11 o
   4   7   0     4948.81     4893.17    100.03 o
   5   7   0      413.80      440.21     21.96 o
   6   7   0     1049.47      999.96     46.36 o
   7   7   0        0.72        7.32     57.86 o
   8   7   0        0.04       -9.41     32.76 o
   9   7   0        3.08       12.55     24.75 o
   0   8   0    16319.24    15932.15    255.13 o
   1   8   0     2038.30     2408.07     36.95 o
   2   8   0     1412.00     1434.59     31.02 o
   3   8   0      280.92      280.92     15.68 o
   4   8   0       11.43       31.02     10.80 o
   5   8   0       32.61        6.97     14.64 o
   6   8   0       47.41       95.85     40.43 o
   7   8   0       19.27       18.12     17.78 o
   8   8   0     1401.77     1432.15     62.39 o
   9   8   0      333.63      320.31     36.95 o
   1   9   0      114.97      112.58     10.46 o
   2   9   0       10.34        9.41      8.36 o
   3   9   0     1523.73     1606.08     37.29 o
   4   9   0     7982.54     7802.09    132.79 o
   5   9   0      397.05      361.44     18.82 o
   6   9   0       22.08        6.97     19.17 o
   7   9   0        2.68       19.52     31.02 o
   8   9   0       17.90       39.39     31.02 o
   0  10   0     5832.57     5456.06     93.76 o
   1  10   0        2.93       -8.02      8.02 o
   2  10   0     1329.96     1445.75     39.73 o
   3  10   0      225.32      237.01     31.37 o
   4  10   0       75.36       67.27     22.66 o
   5  10   0        5.29       11.85     15.34 o
   6  10   0       20.64       12.20     18.82 o
   7  10   0       31.32       12.20     22.31 o
   8  10   0     1468.35     1477.12    116.41 o
   1  11   0       40.99       44.26     10.80 o
   2  11   0      339.81      329.02     23.00 o
   3  11   0      165.78      171.13     14.99 o
   4  11   0     3622.05     3706.73     82.26 o
   5  11   0      193.30      141.16     28.58 o
   6  11   0      261.93      235.96     23.35 o
   7  11   0        7.38       -8.36     19.17 o
   8  11   0      337.87      372.59     33.11 o
   0  12   0      213.95      189.95     17.78 o
   1  12   0      315.67      299.05     16.38 o
   2  12   0     1174.93     1217.45     35.55 o
   3  12   0        0.48       23.00     15.34 o
   4  12   0      799.91      804.43     28.58 o
   5  12   0       20.02        9.06     22.31 o
   6  12   0     1611.82     1508.83     47.40 o
   7  12   0      159.53      231.43     35.55 o
   8  12   0       25.24        7.67     61.69 o
   1  13   0        0.68      -10.11     12.90 o
   2  13   0     2473.02     2469.06     52.63 o
   3  13   0     1045.92     1043.88     31.37 o
   4  13   0      542.87      582.76     25.44 o
   5  13   0      646.56      614.13     30.32 o
   6  13   0      179.53      205.64     27.53 o
   7  13   0        0.13       46.70     32.41 o
   1  14   0     2386.71     2423.75    103.87 o
   2  14   0      425.79      345.06     18.82 o
   3  14   0       79.20       47.75     24.40 o
   4  14   0        1.26        9.41     16.03 o
   5  14   0      440.60      528.39     49.84 o
   6  14   0      188.82      191.70     46.70 o
   7  14   0      254.17      170.79     31.02 o
   1  15   0      286.99      313.69     28.23 o
   2  15   0        4.42       -8.02     13.94 o
   3  15   0     1622.21     1662.89     65.18 o
   4  15   0     1600.50     1648.95     43.22 o
   5  15   0     1885.40     2041.06     60.65 o
   6  15   0        4.72       27.53     24.75 o
   0  16   0     2460.74     2686.20    122.34 o
   1  16   0     3314.33     3472.16    142.20 o
   2  16   0      466.05      488.31     34.51 o
   3  16   0      135.73      148.13     22.31 o
   4  16   0      236.79      261.75     24.05 o
   5  16   0      445.33      466.35     30.67 o
   6  16   0       95.90       19.17     44.96 o
   1  17   0      460.79      449.97     73.19 o
   2  17   0     1154.75     1114.98    154.40 o
   3  17   0      673.04      731.24     44.61 o
   4  17   0     3829.25     4187.37     98.29 o
   5  17   0     1350.28     1392.42    130.01 o
   6  17   0       55.64      133.84     42.87 o
   0  18   0     3550.80     3826.98    156.84 o
   1  18   0      837.19      926.42     50.54 o
   2  18   0        8.81        8.71     32.41 o
   3  18   0        0.33        1.05     23.35 o
   4  18   0        2.57       64.13     39.73 o
   5  18   0      240.36      161.37     91.67 o
   1  19   0        8.12       62.04     64.13 o
   2  19   0        0.62      -28.23     28.23 o
   3  19   0       72.48       10.46     35.20 o
   4  19   0     1052.35     1025.06     62.39 o
   0  20   0     1065.69     1140.43     82.60 o
   1  20   0      173.14       65.87     26.84 o
   2  20   0       30.99       81.91     71.45 o
   3  20   0        2.01      -33.81     33.81 o
  -9   0   1      391.29      422.08     55.07 o
  -7   0   1       23.96       54.02     20.22 o
  -5   0   1      489.95      463.91     19.87 o
  -3   0   1     2214.89     2116.34     56.81 o
  -1   0   1     2526.87     2428.28     59.25 o
   1   0   1     9995.03    10480.62    335.30 o
   3   0   1    46427.50    48570.21   1068.63 o
   5   0   1     2391.22     2346.03     72.15 o
   7   0   1      752.26      714.16     55.77 o
  -9   1   1        7.92       52.28     73.54 o
  -8   1   1       49.80       34.16     26.49 o
  -7   1   1     6790.80     6779.12    119.20 o
  -6   1   1      508.99      539.19     20.56 o
  -5   1   1     2532.53     2448.85     42.52 o
  -4   1   1       48.95       29.63      9.76 o
  -3   1   1      442.51      423.83     15.34 o
  -2   1   1     2286.83     2530.41     40.08 o
  -1   1   1    41402.78    40477.45    512.01 o
   1   1   1    30557.13    31934.71    576.84 o
   2   1   1    10590.97    10998.56    203.55 o
   3   1   1    10963.31    11186.42    160.68 o
   4   1   1      702.33      781.43     18.82 o
   5   1   1      171.33      185.42     10.46 o
   6   1   1       11.62       17.78     12.55 o
   7   1   1     6085.95     6331.59    112.23 o
   8   1   1      392.22      391.76     29.97 o
   9   1   1      106.55       12.20     72.15 o
 -10   2   1      183.27      372.24     48.10 o
  -9   2   1       25.75        5.93     28.93 o
  -8   2   1        9.69       58.21     37.99 o
  -7   2   1       16.47       22.66     15.68 o
  -6   2   1      211.18      230.73     15.68 o
  -5   2   1      494.25      505.73     15.68 o
  -4   2   1     1692.50     1951.48     34.85 o
  -3   2   1    11327.87    11243.93    161.37 o
  -2   2   1      578.40      623.19     12.90 o
  -1   2   1     3207.61     3484.01     52.63 o
   0   2   1     1828.06     2094.03     29.97 o
   1   2   1       87.60      103.17      6.97 o
   2   2   1      152.93      176.36      9.41 o
   3   2   1    16415.15    16381.77    232.13 o
   4   2   1     3689.76     3989.40     66.57 o
   5   2   1     1061.99      955.70     23.00 o
   6   2   1       49.38       43.57     22.66 o
   7   2   1      907.83      876.23     26.49 o
   8   2   1      100.05      146.04     28.58 o
   9   2   1      206.58      215.40     66.22 o
 -10   3   1       24.71      214.00     39.39 o
  -9   3   1      142.05      104.91     22.31 o
  -8   3   1       11.73       49.49     42.87 o
  -7   3   1     3791.51     3741.93     83.65 o
  -6   3   1     1421.11     1319.92     33.11 o
  -5   3   1      713.87      813.84     23.35 o
  -4   3   1     1836.55     1848.31     33.46 o
  -3   3   1      315.52      305.32     11.15 o
  -2   3   1     2560.04     2752.08     39.73 o
  -1   3   1    30136.98    30174.93    421.04 o
   0   3   1    15016.86    15351.13    198.32 o
   1   3   1      781.86      807.22     21.61 o
   2   3   1      342.60      379.21     10.80 o
   3   3   1     2131.00     2167.92     36.60 o
   4   3   1      198.51      200.76     11.15 o
   5   3   1      103.15       90.62     11.50 o
   6   3   1     1467.02     1492.80     43.92 o
   7   3   1     3841.99     3725.90    104.56 o
   8   3   1      435.59      461.12     65.87 o
   9   3   1        7.45      -23.70     23.70 o
  10   3   1        3.29      155.10     71.45 o
 -10   4   1        2.25       19.87     41.48 o
  -9   4   1      262.60      213.66     31.02 o
  -8   4   1        1.70        8.71     20.22 o
  -7   4   1     1471.29     1450.63     57.16 o
  -6   4   1       52.44       49.84     12.90 o
  -5   4   1      613.29      649.68     27.53 o
  -4   4   1       50.36       71.45      8.71 o
  -3   4   1     5302.16     5009.23     69.01 o
  -2   4   1     1568.31     1554.49     27.53 o
  -1   4   1    10258.42    10364.91    148.48 o
   0   4   1    28359.50    28746.26    368.41 o
   1   4   1     8533.02     8805.19    142.20 o
   2   4   1      237.37      283.36      9.41 o
   3   4   1     4003.13     3713.35     52.98 o
   4   4   1     4382.24     4430.30     69.01 o
   5   4   1       44.89       48.80      8.71 o
   6   4   1       53.16       56.46     16.03 o
   7   4   1     2036.45     1880.03     65.87 o
   8   4   1       33.54       58.90     21.61 o
   9   4   1      255.28      222.37     74.24 o
  10   4   1       17.53       22.31     43.92 o
 -10   5   1      187.36      142.20     72.15 o
  -9   5   1       92.00      155.10     37.99 o
  -8   5   1       72.18      110.14     49.84 o
  -7   5   1     1701.45     1606.42     60.65 o
  -6   5   1        0.95      -10.11     14.64 o
  -5   5   1      132.33      115.37     27.19 o
  -4   5   1      384.40      380.26     11.85 o
  -3   5   1     1305.67     1357.57     23.35 o
  -2   5   1     3911.51     3920.39     60.65 o
  -1   5   1      339.02      379.91     11.85 o
   0   5   1       91.55       98.29      8.02 o
   1   5   1      827.55      890.17     17.78 o
   2   5   1      961.10     1013.56     27.88 o
   3   5   1     1359.91     1259.98     21.96 o
   4   5   1       34.50       18.47      8.02 o
   5   5   1      325.36      354.81     17.78 o
   6   5   1      151.87      136.63     21.61 o
   7   5   1     1899.81     2004.46     71.10 o
   8   5   1        0.65       33.11     28.23 o
   9   5   1      189.01      180.54     78.07 o
  -9   6   1      111.01      134.19     35.90 o
  -8   6   1      378.90      411.28     31.72 o
  -7   6   1       66.39       60.65     21.61 o
  -6   6   1     4511.17     4647.79    123.73 o
  -5   6   1        5.57      -10.11     15.34 o
  -4   6   1      582.33      576.84     16.73 o
  -3   6   1     1917.87     1816.59     32.76 o
  -2   6   1     3308.75     3334.84     53.33 o
  -1   6   1      186.39      193.09      9.76 o
   0   6   1     7625.10     7771.07    104.21 o
   1   6   1       56.97       37.64      6.62 o
   2   6   1     3618.93     3619.60     57.16 o
   3   6   1     6372.46     6276.52     85.39 o
   4   6   1      313.38      406.40     16.03 o
   5   6   1      151.75      158.24     17.43 o
   6   6   1      215.45      169.04     21.61 o
   7   6   1      422.29      411.98     38.69 o
   8   6   1       60.45       16.03     42.52 o
   9   6   1       68.83       36.95     24.40 o
  -9   7   1       59.13       46.70     57.16 o
  -8   7   1      885.38      964.41     63.09 o
  -7   7   1     3345.33     3352.96    100.03 o
  -6   7   1      661.87      670.24     34.16 o
  -5   7   1       44.44       30.32     16.03 o
  -4   7   1     2205.75     2255.06     40.43 o
  -3   7   1       20.73       18.82      8.71 o
  -2   7   1     3804.22     3840.22     60.99 o
  -1   7   1     7141.56     6801.08    101.08 o
   0   7   1     2690.53     2738.14     40.78 o
   1   7   1     1339.57     1311.91     27.88 o
   2   7   1     2816.97     2867.10     47.05 o
   3   7   1     2555.97     2450.94     42.17 o
   4   7   1       17.50        2.44     16.73 o
   5   7   1       17.14       19.17     11.85 o
   6   7   1      278.07      290.33     23.70 o
   7   7   1     3045.67     3061.58     93.76 o
   8   7   1      310.81      237.01     31.37 o
   9   7   1        5.94      -12.55     27.19 o
  -9   8   1        6.30       27.19     31.02 o
  -8   8   1      200.39      238.05    104.56 o
  -7   8   1      368.61      349.59     35.55 o
  -6   8   1      121.47      149.18     22.31 o
  -5   8   1      446.46      515.49     24.40 o
  -4   8   1      471.55      487.96     20.22 o
  -3   8   1     4519.85     4472.83     70.75 o
  -2   8   1     4399.31     4497.22     70.41 o
  -1   8   1     5047.57     5448.39     75.28 o
   0   8   1     2577.51     2725.94     37.99 o
   1   8   1     4473.43     4651.63     65.18 o
   2   8   1       21.69       27.88      8.02 o
   3   8   1    14901.43    14649.17    236.66 o
   4   8   1      391.10      370.50     17.08 o
   5   8   1       13.10       -1.05     13.59 o
   6   8   1        1.33      -10.11     16.38 o
   7   8   1      289.27      283.02     34.16 o
   8   8   1        9.79       14.99     21.61 o
   9   8   1       11.08       -8.02     21.26 o
  -9   9   1      298.49      319.61     75.28 o
  -8   9   1       78.05       79.82     22.66 o
  -7   9   1     2717.89     2607.43     84.70 o
  -6   9   1      246.14      255.13     30.32 o
  -5   9   1      588.52      533.96     29.28 o
  -4   9   1      695.90      726.36     25.44 o
  -3   9   1     1668.79     1554.14     35.20 o
  -2   9   1      109.80       70.75     10.11 o
  -1   9   1     1525.66     1298.31     25.79 o
   0   9   1      362.41      409.88     10.80 o
   1   9   1       96.43       64.83      8.36 o
   2   9   1       95.37      100.73     11.15 o
   3   9   1      275.59      255.13     15.68 o
   4   9   1       59.91       32.41     15.34 o
   5   9   1      470.06      406.05     19.87 o
   6   9   1      128.32       84.35     23.70 o
   7   9   1     3522.22     3455.09    103.52 o
   8   9   1       46.21       34.85     31.72 o
   9   9   1        4.14        4.18     36.25 o
  -8  10   1        0.48      -14.99     33.46 o
  -7  10   1      920.64      948.03     48.80 o
  -6  10   1       46.43       58.55     14.99 o
  -5  10   1     2507.20     2596.98     64.13 o
  -4  10   1     1372.42     1387.89     34.85 o
  -3  10   1     2509.13     2583.04     52.63 o
  -2  10   1      955.53     1052.24     27.88 o
  -1  10   1      323.16      275.00     11.15 o
   0  10   1     1734.78     1862.25     27.19 o
   1  10   1      136.05      197.62     17.43 o
   2  10   1      829.92      832.66     24.75 o
   3  10   1     1312.67     1211.53     31.02 o
   4  10   1       74.73       60.99     13.94 o
   5  10   1      114.85      104.56     13.24 o
   6  10   1      190.02      127.22     22.66 o
   7  10   1      748.25      779.34     41.13 o
   8  10   1       53.78        4.53     23.70 o
  -8  11   1       19.62      -10.46     25.44 o
  -7  11   1      518.29      511.66     39.39 o
  -6  11   1      898.38      948.38     38.34 o
  -5  11   1      304.60      357.25     37.99 o
  -4  11   1     1519.92     1553.80     37.99 o
  -3  11   1     1669.09     1649.64     44.26 o
  -2  11   1       20.80       -0.70     18.47 o
  -1  11   1      913.73      934.79     22.31 o
   0  11   1      353.30      329.72     14.99 o
   1  11   1      126.91      132.45     10.80 o
   2  11   1      922.45      920.50     25.44 o
   3  11   1      300.30      319.96     17.78 o
   4  11   1       91.96       66.57     12.90 o
   5  11   1       20.71       26.49     13.24 o
   6  11   1     1079.48     1113.94     53.33 o
   7  11   1      620.64      579.97     37.99 o
   8  11   1      257.97      276.39     41.48 o
  -8  12   1        0.71       14.29     25.09 o
  -7  12   1      190.15      163.12     41.13 o
  -6  12   1      353.06      396.99     30.67 o
  -5  12   1       40.00       42.87     15.68 o
  -4  12   1     1949.10     1919.07     43.92 o
  -3  12   1      707.11      703.36     24.05 o
  -2  12   1      806.28      816.98     25.79 o
  -1  12   1       18.10        4.88     12.90 o
   0  12   1      135.29      145.69     21.61 o
   1  12   1       14.52       18.82      9.41 o
   2  12   1      106.64       88.18     13.94 o
   3  12   1      315.34      320.31     17.78 o
   4  12   1       20.79       21.61     17.43 o
   5  12   1      188.92      146.04     15.68 o
   6  12   1     1715.71     1719.70     67.27 o
   7  12   1      400.11      348.89     34.51 o
   8  12   1      164.23      127.57     33.11 o
  -7  13   1       74.67       85.74     30.32 o
  -6  13   1      169.81      228.29     25.79 o
  -5  13   1      881.12      806.18     34.51 o
  -4  13   1        3.09        1.05     12.90 o
  -3  13   1      139.57      126.87     14.29 o
  -2  13   1      161.96      123.38     16.03 o
  -1  13   1       11.16       19.17     14.29 o
   0  13   1      876.22      830.57     38.34 o
   1  13   1       97.48       80.16     14.99 o
   2  13   1     3465.68     3638.77     63.09 o
   3  13   1      349.41      342.96     17.43 o
   4  13   1        6.41        8.36     15.34 o
   5  13   1      357.62      381.30     23.00 o
   6  13   1      330.57      294.52     27.88 o
   7  13   1       54.81        6.62     47.40 o
  -7  14   1       18.92       37.64     28.58 o
  -6  14   1       57.09       26.84     42.17 o
  -5  14   1      258.24      222.72     24.05 o
  -4  14   1      492.93      518.63     23.70 o
  -3  14   1      167.53      227.60     28.23 o
  -2  14   1     3087.28     3096.79     62.74 o
  -1  14   1       28.43       23.35     18.47 o
   0  14   1      403.95      379.21     32.41 o
   1  14   1       30.17       21.26     12.20 o
   2  14   1     2713.83     2675.75     55.77 o
   3  14   1      732.98      750.06     26.84 o
   4  14   1      677.18      682.79     26.49 o
   5  14   1      604.95      488.65     44.61 o
   6  14   1      478.47      461.12     27.53 o
   7  14   1      205.93      199.02     36.95 o
  -7  15   1      617.99      778.29     76.33 o
  -6  15   1     1042.81     1059.56     39.39 o
  -5  15   1       63.38       10.46     30.67 o
  -4  15   1      650.43      621.45     25.44 o
  -3  15   1      143.12      124.43     14.99 o
  -2  15   1     1465.27     1468.75     44.61 o
  -1  15   1      327.23      287.55     39.39 o
   0  15   1     1522.74     1611.30     64.83 o
   1  15   1      107.35      119.20     21.61 o
   2  15   1     2256.02     2281.20     51.93 o
   3  15   1      842.34      879.02     29.97 o
   4  15   1       11.88        7.32     13.59 o
   5  15   1      214.60      157.19     19.17 o
   6  15   1     1430.16     1446.79     48.80 o
   7  15   1      581.33      754.24     79.82 o
  -6  16   1       24.34       69.71     30.67 o
  -5  16   1      123.27      125.82     55.07 o
  -4  16   1      312.78      332.86     19.52 o
  -3  16   1     1765.60     1795.68     53.68 o
  -2  16   1     2072.34     2224.39     73.89 o
  -1  16   1       29.46       21.61     21.96 o
   0  16   1      388.33      400.47     28.58 o
   1  16   1        2.53      -17.78     20.56 o
   2  16   1     1459.60     1559.72     57.51 o
   3  16   1     1853.61     1715.17     50.19 o
   4  16   1     1067.63     1065.84     37.64 o
   5  16   1       40.51       39.04     19.87 o
   6  16   1      311.74      320.31     52.28 o
  -6  17   1      694.94      634.69     78.77 o
  -5  17   1       83.70      116.41     52.63 o
  -4  17   1        0.34       56.46     23.70 o
  -3  17   1       13.77       44.96     39.73 o
  -2  17   1      425.95      417.90     34.85 o
  -1  17   1     1601.00     1651.39     63.78 o
   0  17   1      785.37      757.38     40.08 o
   1  17   1      754.45      830.22     49.84 o
   2  17   1     1349.05     1414.38     59.25 o
   3  17   1      324.54      240.14     35.55 o
   4  17   1       47.09      143.60     30.32 o
   5  17   1      253.42      285.80     42.52 o
   6  17   1      206.32      233.87     31.72 o
  -5  18   1      353.76      326.23     58.21 o
  -4  18   1       74.54       89.57     45.31 o
  -3  18   1     1424.17     1480.60     61.69 o
  -2  18   1     1515.40     1533.58    126.87 o
  -1  18   1      646.07      732.98     89.57 o
   0  18   1       92.25      144.99     30.32 o
   1  18   1       88.06      104.91     33.81 o
   2  18   1      225.90      337.39     41.48 o
   3  18   1     2036.78     2171.76     77.03 o
   4  18   1      831.63      755.64     82.95 o
   5  18   1      188.19      225.85    100.03 o
  -4  19   1       35.98      102.12     50.19 o
  -3  19   1      112.32      152.66     39.04 o
  -2  19   1      229.21      298.35     61.69 o
  -1  19   1      841.02      897.14     73.54 o
   0  19   1       25.20       91.67     32.41 o
   1  19   1      232.25      229.69     31.72 o
   2  19   1      367.82      438.46     52.28 o
   3  19   1      447.33      537.10     45.31 o
   4  19   1       63.96      111.18     30.32 o
  -3  20   1       65.28      177.06     53.33 o
  -2  20   1      202.85      207.73     28.23 o
  -1  20   1      141.79      153.71     34.85 o
   0  20   1       12.98      -11.15     42.87 o
   1  20   1        4.56        3.83     48.80 o
   2  20   1       79.07       57.51     34.16 o
   3  20   1      279.08      203.90     43.22 o
  -8   0   2     3438.26     3344.25    138.02 o
  -6   0   2      287.00      276.74     24.05 o
  -4   0   2     7026.17     7050.98    167.30 o
  -2   0   2     6691.88     6671.07    154.40 o
   0   0   2    49577.09    44534.11   1395.91 o
   2   0   2   125640.33   130207.89   4068.17 o
   4   0   2     5620.85     5746.04    138.37 o
   6   0   2     2613.95     2512.28     57.86 o
   8   0   2     2590.14     2680.28     81.91 o
  -9   1   2       33.76       33.81     24.75 o
  -8   1   2      250.91      237.36     34.85 o
  -7   1   2       39.20       -7.32     14.99 o
  -6   1   2        3.27        0.00     12.55 o
  -5   1   2      422.03      375.73     16.38 o
  -4   1   2    17911.43    17207.81    244.68 o
  -3   1   2     1438.81     1532.53     27.53 o
  -2   1   2     7648.27     7544.52     99.33 o
  -1   1   2    14154.89    14217.33    182.29 o
   0   1   2     2010.78     2138.30     43.57 o
   1   1   2      142.43      181.24     11.15 o
   2   1   2    14568.06    15101.23    277.44 o
   3   1   2     3241.94     3337.98     68.31 o
   4   1   2    14583.66    14368.60    205.99 o
   5   1   2      494.83      545.47     21.61 o
   6   1   2     2746.16     2752.78     55.42 o
   7   1   2       52.65        2.79     16.38 o
   8   1   2        0.54      -17.78     17.78 o
   9   1   2      126.65       60.99     47.40 o
 -10   2   2       19.36      -26.84     26.84 o
  -9   2   2        0.44       50.19     27.19 o
  -8   2   2     2067.25     1970.65     56.12 o
  -7   2   2      203.03      125.13     14.64 o
  -6   2   2       39.31       45.66     11.85 o
  -5   2   2     2883.97     2879.64     55.42 o
  -4   2   2     4185.75     4055.62     63.43 o
  -3   2   2      132.31      154.75      8.02 o
  -2   2   2      179.84      209.82      8.36 o
  -1   2   2      117.74      105.26      6.62 o
   0   2   2    13189.89    13753.42    193.79 o
   1   2   2    27099.23    27760.58    437.77 o
   2   2   2     1721.14     1903.38     41.48 o
   3   2   2      241.82      196.23     11.85 o
   4   2   2     4472.80     4713.67     72.85 o
   5   2   2       79.51       61.69     12.20 o
   6   2   2       72.97      101.08     14.99 o
   7   2   2      193.98      222.37     21.96 o
   8   2   2     1302.24     1295.18     97.59 o
   9   2   2      447.07      427.66     39.73 o
 -10   3   2       16.46       27.53     33.11 o
  -9   3   2       53.65       85.39     30.32 o
  -8   3   2      532.84      456.94     50.54 o
  -7   3   2       16.95      -11.85     12.90 o
  -6   3   2      660.55      609.25     21.26 o
  -5   3   2      276.67      269.77     23.00 o
  -4   3   2     4457.74     4115.92     64.48 o
  -3   3   2      110.16       98.29      7.32 o
  -2   3   2     6243.42     6662.01     88.88 o
  -1   3   2    14755.73    15110.29    213.31 o
   0   3   2    24064.33    23807.08    305.67 o
   1   3   2     2674.46     2668.43     55.07 o
   2   3   2     2048.51     2133.07     45.66 o
   3   3   2      505.31      484.12     14.99 o
   4   3   2     8897.18     8668.56    127.57 o
   5   3   2      415.39      354.12     13.94 o
   6   3   2     1571.50     1625.94     38.34 o
   7   3   2       85.36      121.64     20.56 o
   8   3   2      148.12      133.14     20.91 o
   9   3   2       11.81       48.45     30.32 o
  10   3   2       31.52       11.50     52.98 o
 -10   4   2      190.63      223.41     46.70 o
  -9   4   2      102.27       56.46     30.67 o
  -8   4   2      482.87      426.27     36.95 o
  -7   4   2       61.00       63.43     20.91 o
  -6   4   2      200.65      206.68     19.87 o
  -5   4   2        7.82        6.62     11.50 o
  -4   4   2     1305.40     1412.64     24.75 o
  -3   4   2       42.78       62.74      6.62 o
  -2   4   2      302.82      342.27     11.15 o
  -1   4   2       21.69       21.61      6.62 o
   0   4   2    18725.11    18700.61    241.54 o
   1   4   2      686.18      695.69     25.44 o
   2   4   2     1723.74     1864.35     35.55 o
   3   4   2      944.00     1001.01     22.66 o
   4   4   2     3809.71     3833.95     60.99 o
   5   4   2      559.64      616.22     18.12 o
   6   4   2      360.28      381.30     29.97 o
   7   4   2        0.34      -13.94     13.94 o
   8   4   2      333.60      316.82     30.67 o
   9   4   2       23.86       -5.23     27.88 o
  10   4   2      820.58      901.68     49.14 o
 -10   5   2       35.42       93.41     39.39 o
  -9   5   2       13.15      -19.17     26.14 o
  -8   5   2       12.62        4.18     24.40 o
  -7   5   2      528.88      523.86     31.37 o
  -6   5   2       53.14       -5.23     15.68 o
  -5   5   2     1325.05     1298.31     31.02 o
  -4   5   2     6738.77     6596.14     90.27 o
  -3   5   2     1967.37     1925.34     34.16 o
  -2   5   2       28.39       32.41      6.97 o
  -1   5   2     7250.37     7061.44    103.52 o
   0   5   2      275.45      295.56      9.76 o
   1   5   2      901.53      941.76     21.61 o
   2   5   2     1114.97     1256.84     26.14 o
   3   5   2      715.25      636.44     15.34 o
   4   5   2     2273.49     2198.60     38.34 o
   5   5   2      272.27      263.85     18.12 o
   6   5   2      741.93      742.04     36.95 o
   7   5   2      125.95      171.13     52.63 o
   8   5   2      257.82      246.42     31.02 o
   9   5   2        8.95       32.41     41.48 o
  -9   6   2      666.22      637.13     40.08 o
  -8   6   2     2213.95     2197.20     76.68 o
  -7   6   2      613.17      683.49     49.49 o
  -6   6   2      156.16      140.11     20.91 o
  -5   6   2      105.46      165.56     17.43 o
  -4   6   2     1328.23     1435.99     29.63 o
  -3   6   2      694.81      682.44     17.43 o
  -2   6   2     1462.33     1545.43     28.93 o
  -1   6   2        8.16       10.11      8.71 o
   0   6   2    26994.19    27216.16    350.28 o
   1   6   2       43.31       28.93      6.27 o
   2   6   2      173.77      159.63     14.99 o
   3   6   2     1484.85     1557.63     25.79 o
   4   6   2      300.82      269.77     18.82 o
   5   6   2        7.28        2.09     15.34 o
   6   6   2       33.13       47.75     20.91 o
   7   6   2        9.03        1.05     18.82 o
   8   6   2      244.29      258.27     32.07 o
   9   6   2       64.53       48.45     39.04 o
  -9   7   2       51.79       56.46     82.95 o
  -8   7   2      171.23      164.86     34.85 o
  -7   7   2      261.83      209.47     26.49 o
  -6   7   2      859.75      742.04     40.43 o
  -5   7   2     2455.18     2464.88     58.90 o
  -4   7   2    23871.82    22948.98    325.89 o
  -3   7   2      278.35      247.46     19.17 o
  -2   7   2      379.11      416.85     17.43 o
  -1   7   2     2310.60     2373.56     40.08 o
   0   7   2      550.71      631.21     14.99 o
   1   7   2     8921.57     9190.33    121.99 o
   2   7   2      107.51       72.15     11.15 o
   3   7   2       51.17       41.82     11.15 o
   4   7   2     9495.25     9338.11    155.45 o
   5   7   2      111.18      114.67     15.68 o
   6   7   2        3.23      -19.17     19.17 o
   7   7   2        9.72      -14.64     22.66 o
   8   7   2       13.59       17.78     20.56 o
   9   7   2       69.89      119.90     30.67 o
  -9   8   2      700.70      594.61     39.04 o
  -8   8   2     4001.81     4134.04    171.13 o
  -7   8   2       12.93       -9.76     21.96 o
  -6   8   2      110.59       87.14     36.25 o
  -5   8   2      313.05      333.55     39.04 o
  -4   8   2      127.47      124.43     12.20 o
  -3   8   2      803.01      784.22     21.26 o
  -2   8   2        8.59        2.79      6.97 o
  -1   8   2     6014.25     6076.11     91.67 o
   0   8   2    18422.49    17859.58    232.83 o
   1   8   2     4536.18     4474.92     58.90 o
   2   8   2      936.08     1067.93     31.37 o
   3   8   2     1302.19     1416.12     33.11 o
   4   8   2      774.45      757.38     24.75 o
   5   8   2      814.66      865.78     29.97 o
   6   8   2     1453.19     1323.41     71.45 o
   7   8   2        6.55      -12.90     20.91 o
   8   8   2      346.91      331.11     89.23 o
   9   8   2        7.59       16.38     39.73 o
  -9   9   2       26.64      -21.61     21.61 o
  -8   9   2       11.59       53.68     32.41 o
  -7   9   2      108.76       98.99     24.05 o
  -6   9   2      767.08      774.46     40.78 o
  -5   9   2     1668.41     1649.64     46.36 o
  -4   9   2    13494.16    13182.16    215.40 o
  -3   9   2      202.15      161.03     15.34 o
  -2   9   2      899.52     1013.21     23.35 o
  -1   9   2     1162.00     1218.15     28.23 o
   0   9   2     1115.92     1025.76     20.22 o
   1   9   2       17.55        4.53     10.80 o
   2   9   2     1894.54     1840.64     46.01 o
   3   9   2        1.33       10.80      9.41 o
   4   9   2     5899.61     5990.72    105.61 o
   5   9   2      672.89      638.53     26.49 o
   6   9   2       82.26       54.72     32.41 o
   7   9   2       27.88      -20.91     20.91 o
   8   9   2      192.00      178.80     87.14 o
  -8  10   2     1839.89     1812.41     70.06 o
  -7  10   2       18.98       20.22     51.93 o
  -6  10   2      328.15      289.99     58.55 o
  -5  10   2      217.43      218.88     20.91 o
  -4  10   2        0.60      -12.90     12.90 o
  -3  10   2      308.01      301.49     18.82 o
  -2  10   2     1724.95     1709.94     35.20 o
  -1  10   2        1.35        8.02     14.64 o
   0  10   2    13177.22    12621.01    167.65 o
   1  10   2      616.68      619.71     18.82 o
   2  10   2       80.12      113.28     15.34 o
   3  10   2       37.79        6.62     12.20 o
   4  10   2      337.33      360.04     17.08 o
   5  10   2      324.68      314.04     19.87 o
   6  10   2      831.39      736.12     38.69 o
   7  10   2        1.49       30.32     27.53 o
   8  10   2      812.01      803.74     47.05 o
  -8  11   2        0.07       19.52     60.99 o
  -7  11   2       28.69       54.37     21.96 o
  -6  11   2      300.72      322.40     21.61 o
  -5  11   2      111.39      133.84     34.85 o
  -4  11   2     9539.78     9623.56    162.42 o
  -3  11   2      462.36      426.27     21.26 o
  -2  11   2        1.92       21.96     10.80 o
  -1  11   2      511.12      548.25     17.08 o
   0  11   2       59.93       56.81      9.06 o
   1  11   2      666.26      683.14     21.96 o
   2  11   2        3.37        0.00     11.85 o
   3  11   2      390.96      406.75     24.75 o
   4  11   2     1321.91     1155.41     33.11 o
   5  11   2      403.05      373.64     20.56 o
   6  11   2      140.63       73.89     26.14 o
   7  11   2       37.41        8.71     28.93 o
   8  11   2      641.09      565.68     49.49 o
  -8  12   2     1336.10     1358.61    108.05 o
  -7  12   2       33.06       19.52     33.81 o
  -6  12   2      636.82      492.14     77.03 o
  -5  12   2      852.19      856.71     45.66 o
  -4  12   2      819.21      774.11     29.28 o
  -3  12   2      530.31      537.80     21.96 o
  -2  12   2      177.12      187.86     14.99 o
  -1  12   2       80.96       86.09     11.50 o
   0  12   2     3332.54     3351.22     65.18 o
   1  12   2       54.19       35.20     11.15 o
   2  12   2      250.16      258.27     16.38 o
   3  12   2      146.89      128.26     14.29 o
   4  12   2      132.54      140.11     16.03 o
   5  12   2      320.48      303.93     21.61 o
   6  12   2      100.61       57.86     26.14 o
   7  12   2        2.24        7.32     23.70 o
  -7  13   2       83.67       54.02     23.00 o
  -6  13   2      285.15      189.26     76.33 o
  -5  13   2      321.65      347.15     44.61 o
  -4  13   2      734.70      749.71     26.49 o
  -3  13   2      723.87      769.58     26.49 o
  -2  13   2      762.25      755.29     25.44 o
  -1  13   2     1013.62      999.62     34.16 o
   0  13   2        0.30      -11.85     12.20 o
   1  13   2      202.80      175.32     12.90 o
   2  13   2       50.27       29.97     10.46 o
   3  13   2      210.98      256.53     20.56 o
   4  13   2        5.97        7.32     21.96 o
   5  13   2     1622.98     1727.02     43.92 o
   6  13   2        4.78       21.96     46.36 o
   7  13   2       95.75        1.39     43.57 o
  -7  14   2      256.55      248.16     37.29 o
  -6  14   2      383.59      371.54     31.37 o
  -5  14   2      194.15      252.00     33.81 o
  -4  14   2      300.31      289.64     20.56 o
  -3  14   2      349.51      343.31     19.52 o
  -2  14   2      407.14      410.93     20.91 o
  -1  14   2      316.38      286.15     30.67 o
   0  14   2      813.46      817.33     36.60 o
   1  14   2     4264.73     4199.22     92.71 o
   2  14   2      295.96      290.68     18.12 o
   3  14   2      133.04      111.88     16.03 o
   4  14   2       12.19       19.52     13.24 o
   5  14   2      179.30      144.64     18.12 o
   6  14   2        7.36        3.49     22.31 o
   7  14   2       95.47       43.57     34.51 o
  -7  15   2       26.86       72.50     81.91 o
  -6  15   2        6.59        1.05     20.91 o
  -5  15   2      610.38      653.51     35.20 o
  -4  15   2     2360.90     2361.36     62.04 o
  -3  15   2     1260.69     1247.78     37.29 o
  -2  15   2      145.22      151.96     23.70 o
  -1  15   2       44.65       57.51     23.70 o
   0  15   2       89.00      118.16     22.31 o
   1  15   2       10.45       -0.70     18.82 o
   2  15   2       58.01       32.41     14.64 o
   3  15   2      614.07      608.55     33.11 o
   4  15   2      390.89      362.13     23.35 o
   5  15   2     2409.60     2546.09     58.90 o
   6  15   2      170.31      118.85     49.49 o
  -6  16   2       17.95        7.32     28.58 o
  -5  16   2      365.98      389.67     33.11 o
  -4  16   2      341.81      358.65     28.23 o
  -3  16   2        6.58        4.18     38.34 o
  -2  16   2      693.53      705.80     58.21 o
  -1  16   2     2344.04     2390.99     77.38 o
   0  16   2     4321.93     4433.79    122.69 o
   1  16   2     3318.99     3507.37    104.56 o
   2  16   2        1.42       -0.35     37.64 o
   3  16   2      115.52      117.81     17.08 o
   4  16   2       62.65       77.38     16.73 o
   5  16   2       43.24      -17.43     17.43 o
   6  16   2       45.88       58.55     27.88 o
  -6  17   2        0.62       50.89     40.08 o
  -5  17   2      383.85      325.19     67.27 o
  -4  17   2     2568.50     2731.86     69.71 o
  -3  17   2      222.12      293.47     28.23 o
  -2  17   2      107.52      123.03     26.49 o
  -1  17   2      505.16      573.00     37.64 o
   0  17   2      797.56      739.60     77.72 o
   1  17   2       36.17       78.42     21.26 o
   2  17   2      150.60      134.19     24.75 o
   3  17   2      402.73      440.90     35.20 o
   4  17   2     2271.04     2400.75     60.99 o
   5  17   2     1272.64     1317.14     66.92 o
   6  17   2      640.88      772.72     42.52 o
  -5  18   2      242.38      154.75     26.49 o
  -4  18   2       94.53       60.99     29.63 o
  -3  18   2       64.81       78.42     27.53 o
  -2  18   2        0.42      -13.24     20.91 o
  -1  18   2      163.64      146.39     39.73 o
   0  18   2     2184.25     2371.12    112.23 o
   1  18   2      563.52      532.57     40.43 o
   2  18   2      230.91      197.62     29.63 o
   3  18   2       44.13       54.37     79.12 o
   4  18   2       11.19      111.88     30.32 o
   5  18   2        0.74       54.02     27.19 o
  -4  19   2      389.15      391.06     48.80 o
  -3  19   2      159.16      113.62     28.58 o
  -2  19   2        3.79        3.49     77.03 o
  -1  19   2      441.85      438.12     35.55 o
   0  19   2      173.95      222.37     34.51 o
   1  19   2      185.48      229.34     29.28 o
   2  19   2       50.88       38.69     25.44 o
   3  19   2       14.89       27.88     25.79 o
   4  19   2      445.61      267.33     41.13 o
  -2  20   2      324.77      350.98     39.39 o
  -1  20   2       51.47      158.93     33.46 o
   0  20   2      493.42      555.92     96.20 o
   1  20   2      297.35      309.50     39.73 o
   2  20   2        1.08      -32.41     32.41 o
   3  20   2        8.53      125.47     59.60 o
  -9   0   3        1.67        3.83     26.84 o
  -7   0   3       61.84       49.84     21.26 o
  -5   0   3     5145.20     5180.71    180.54 o
  -3   0   3      953.32      927.12     74.59 o
  -1   0   3    59657.85    58468.78   1044.58 o
   1   0   3      609.95      733.33     24.40 o
   3   0   3    48318.24    47622.18   1498.73 o
   5   0   3     2364.54     2742.32     75.98 o
   7   0   3     3114.33     3420.93     94.11 o
 -10   1   3       84.94       89.57     46.01 o
  -9   1   3       62.69       20.91     20.91 o
  -8   1   3        0.76       22.66     16.03 o
  -7   1   3     2678.84     2678.54     55.42 o
  -6   1   3        0.09       10.11     11.50 o
  -5   1   3     1663.30     1873.06     46.36 o
  -4   1   3       38.27       40.43      8.71 o
  -3   1   3      116.78      103.87      7.32 o
  -2   1   3     4548.15     4692.06     70.41 o
  -1   1   3    15046.01    15133.99    238.75 o
   0   1   3     7375.39     7035.65    131.75 o
   1   1   3     3763.84     3584.05     55.07 o
   2   1   3    36117.57    37251.00    674.08 o
   3   1   3    48948.22    49149.14    888.78 o
   4   1   3     5510.76     6169.52    121.29 o
   5   1   3      179.97      199.71     16.73 o
   6   1   3       99.33      102.47     14.29 o
   7   1   3     2944.97     3090.86     61.69 o
   8   1   3       31.98       69.36     24.75 o
   9   1   3       49.03       74.94     40.43 o
 -10   2   3       38.95       43.92     92.01 o
  -9   2   3       23.72      -18.47     18.47 o
  -8   2   3       64.57       14.29     14.99 o
  -7   2   3      237.67      264.89     18.47 o
  -6   2   3      184.87      182.64     20.22 o
  -5   2   3        7.37       15.68     15.34 o
  -4   2   3     1745.29     1705.41     31.02 o
  -3   2   3     3707.35     3501.09     49.84 o
  -2   2   3      500.55      554.18     12.20 o
  -1   2   3    17091.72    17139.50    241.19 o
   0   2   3      111.34       70.06      8.02 o
   1   2   3     9214.55     9074.61    147.43 o
   2   2   3     1475.95     1610.61     36.60 o
   3   2   3     9010.23     8805.88    166.60 o
   4   2   3     1324.27     1517.55     32.76 o
   5   2   3      124.78      149.52     10.46 o
   6   2   3        0.32       11.85     11.85 o
   7   2   3     3762.99     3866.02     86.44 o
   8   2   3       42.29       60.30     27.53 o
   9   2   3        9.85      -27.19     27.19 o
 -10   3   3       40.45       20.22     46.36 o
  -9   3   3       45.04       23.35     40.78 o
  -8   3   3        0.10       -9.06     26.49 o
  -7   3   3      311.05      275.35     38.69 o
  -6   3   3     1059.46     1063.05     52.98 o
  -5   3   3     3115.06     3143.84     59.60 o
  -4   3   3      145.79      147.43     11.50 o
  -3   3   3     3438.59     3579.17     50.89 o
  -2   3   3     3856.39     4049.00     61.69 o
  -1   3   3      854.47      974.17     20.56 o
   0   3   3      124.66      123.03      9.41 o
   1   3   3       35.82       33.81      6.62 o
   2   3   3      157.04      174.62     11.15 o
   3   3   3     8827.24     8226.26    217.14 o
   4   3   3      137.53      142.90     12.55 o
   5   3   3      501.86      497.37     16.03 o
   6   3   3       84.62       88.18     11.50 o
   7   3   3     2433.33     2509.84     78.77 o
   8   3   3      147.76      176.36     28.93 o
   9   3   3      133.65       91.32     22.66 o
  10   3   3        8.75      149.18     63.43 o
 -10   4   3      130.05       33.81     23.35 o
  -9   4   3        2.12       -9.06     23.70 o
  -8   4   3       83.81       56.46     20.56 o
  -7   4   3       25.56       23.35     16.38 o
  -6   4   3       37.93       43.22     13.24 o
  -5   4   3     1442.92     1601.55     40.78 o
  -4   4   3      423.40      432.19     14.29 o
  -3   4   3       10.50        9.76      6.27 o
  -2   4   3     2338.76     2471.50     40.43 o
  -1   4   3       11.89       19.87      6.62 o
   0   4   3     1607.73     1707.15     26.84 o
   1   4   3     1824.45     1768.50     35.20 o
   2   4   3     2402.49     2577.81     46.36 o
   3   4   3     1896.00     2008.29     44.96 o
   4   4   3        3.37       22.66     11.85 o
   5   4   3      768.29      838.24     25.09 o
   6   4   3       28.68       24.75     13.94 o
   7   4   3     2102.61     2149.80     73.19 o
   8   4   3       38.58       57.16     28.58 o
   9   4   3      466.38      435.68     34.16 o
 -10   5   3      120.74       50.89     42.17 o
  -9   5   3        2.75       32.07     32.41 o
  -8   5   3      244.22      277.79     40.43 o
  -7   5   3      741.52      721.48     40.43 o
  -6   5   3      433.53      474.02     67.62 o
  -5   5   3      222.48      190.65     14.29 o
  -4   5   3      324.03      285.11     11.15 o
  -3   5   3      175.74      144.64      9.06 o
  -2   5   3      316.02      266.29     10.80 o
  -1   5   3     1966.17     1849.71     32.07 o
   0   5   3     3652.38     3618.55     51.58 o
   1   5   3      223.26      249.90     13.24 o
   2   5   3      213.02      195.88     14.29 o
   3   5   3     3519.20     3328.22     69.01 o
   4   5   3     1374.68     1408.80     27.53 o
   5   5   3      606.31      575.44     27.19 o
   6   5   3      758.31      638.88     53.68 o
   7   5   3     1357.33     1289.25     52.28 o
   8   5   3       10.73        9.41     32.07 o
   9   5   3       74.80       74.24     26.49 o
  -9   6   3        9.26       23.35     65.18 o
  -8   6   3       21.29       -5.23     28.93 o
  -7   6   3      278.91      320.31     39.39 o
  -6   6   3     3382.55     3457.87     97.94 o
  -5   6   3      133.73      120.60     11.85 o
  -4   6   3     8940.84     8723.28    129.31 o
  -3   6   3     3215.58     3331.70     54.02 o
  -2   6   3     1731.66     1662.89     30.67 o
  -1   6   3     4578.19     4365.13     67.27 o
   0   6   3     9647.64     9786.68    130.01 o
   1   6   3      279.14      240.14      9.06 o
   2   6   3     6727.66     6646.67    129.31 o
   3   6   3     5413.49     5544.59     83.30 o
   4   6   3     2699.76     2860.82     68.66 o
   5   6   3       18.87       21.26     12.55 o
   6   6   3      351.35      385.49     30.32 o
   7   6   3     1017.00      972.78     45.31 o
   8   6   3      286.43      340.87     33.46 o
   9   6   3        4.59       54.02     50.54 o
  -9   7   3       27.97       59.25     25.09 o
  -8   7   3      835.82      903.07     47.05 o
  -7   7   3     3202.90     3125.71    141.16 o
  -6   7   3     1911.24     1901.99     88.88 o
  -5   7   3     1738.82     1758.04     46.70 o
  -4   7   3      660.12      576.84     17.78 o
  -3   7   3     1582.81     1514.76     29.63 o
  -2   7   3     2270.50     2305.95     39.73 o
  -1   7   3     8848.56     8912.19    130.35 o
   0   7   3     3998.33     4057.36     57.86 o
   1   7   3     6395.14     6422.91     88.18 o
   2   7   3      444.26      486.56     19.52 o
   3   7   3     2690.42     2656.93     72.85 o
   4   7   3      651.93      660.48     30.67 o
   5   7   3       30.65       14.64     14.64 o
   6   7   3     1412.94     1453.76     53.68 o
   7   7   3     1684.97     1751.42     65.18 o
   8   7   3      114.35      192.05     34.16 o
   9   7   3       15.47       36.60     50.54 o
  -9   8   3       73.25       19.17     80.16 o
  -8   8   3       61.77      -18.47     18.47 o
  -7   8   3      447.43      426.96     39.39 o
  -6   8   3      582.26      562.54     47.75 o
  -5   8   3     4865.86     4783.72    100.73 o
  -4   8   3      939.34      855.67     21.26 o
  -3   8   3     8495.28     8339.19    124.43 o
  -2   8   3     2044.79     2175.59     38.69 o
  -1   8   3     5871.92     6112.71     92.36 o
   0   8   3      386.54      388.97     12.20 o
   1   8   3      240.21      376.77     10.46 o
   2   8   3     4862.70     4731.79     96.89 o
   3   8   3    13536.78    12656.56    239.10 o
   4   8   3      953.84      982.54     31.72 o
   5   8   3      511.02      553.13     28.23 o
   6   8   3      101.66       91.32     43.92 o
   7   8   3      792.79      781.08     42.52 o
   8   8   3        6.10       10.46     28.93 o
   9   8   3      266.02      232.83     73.89 o
  -9   9   3      701.71      750.06     51.93 o
  -8   9   3       36.06       22.31     23.00 o
  -7   9   3     2821.16     2690.04     86.44 o
  -6   9   3      725.01      604.37     37.99 o
  -5   9   3      308.98      340.18     22.31 o
  -4   9   3      102.87       59.60     12.20 o
  -3   9   3       58.63       52.63     10.11 o
  -2   9   3      966.26     1036.91     23.70 o
  -1   9   3    16038.63    15417.01    221.32 o
   0   9   3      939.03      912.83     19.52 o
   1   9   3      122.24       73.89      7.32 o
   2   9   3      829.83      815.93     28.93 o
   3   9   3      501.41      399.43     18.47 o
   4   9   3       30.17       17.78     11.85 o
   5   9   3     2364.64     2460.00     61.34 o
   6   9   3        1.88      -13.94     19.52 o
   7   9   3     3675.08     3572.20    139.42 o
   8   9   3        0.65       -5.93     23.35 o
  -8  10   3      199.31      204.59     53.68 o
  -7  10   3       13.92       71.45     44.61 o
  -6  10   3        9.26      -14.64     19.52 o
  -5  10   3     6258.74     6566.16    134.89 o
  -4  10   3       56.81       59.95     11.85 o
  -3  10   3     3939.81     3978.94     73.54 o
  -2  10   3       48.19       24.40     10.11 o
  -1  10   3       66.22       49.49      9.06 o
   0  10   3      995.30      928.16     20.22 o
   1  10   3     3039.36     3053.22     59.25 o
   2  10   3      363.04      341.57     18.47 o
   3  10   3     4304.49     4337.59     80.16 o
   4  10   3       38.82       22.66     13.59 o
   5  10   3     1249.60     1179.81     36.95 o
   6  10   3       55.62       28.93     20.56 o
   7  10   3      675.12      648.29     36.60 o
   8  10   3        3.56      -17.08     41.48 o
  -8  11   3      313.27      253.39     26.84 o
  -7  11   3      946.72      968.25     54.72 o
  -6  11   3       39.20       31.37     25.44 o
  -5  11   3       13.44        1.39     16.03 o
  -4  11   3     1718.81     1679.62     39.73 o
  -3  11   3      454.00      461.12     20.56 o
  -2  11   3      738.74      708.24     23.35 o
  -1  11   3     3640.90     3600.78     59.95 o
   0  11   3      104.75       89.57     10.46 o
   1  11   3       47.78       59.95     11.85 o
   2  11   3     1921.71     1922.55     38.34 o
   3  11   3     2175.29     2163.39     47.05 o
   4  11   3      810.53      822.56     26.84 o
   5  11   3      744.08      683.14     39.73 o
   6  11   3       25.85        6.62     23.35 o
   7  11   3     1065.38     1044.58     50.89 o
   8  11   3      324.72      360.74     42.52 o
  -8  12   3       18.10      -31.37     31.37 o
  -7  12   3        5.89       36.95     23.35 o
  -6  12   3      104.67       95.85     22.31 o
  -5  12   3      160.95      184.03     20.56 o
  -4  12   3       25.76        6.62     17.43 o
  -3  12   3      267.90      281.27     17.78 o
  -2  12   3     4982.80     5030.49     90.62 o
  -1  12   3      511.55      525.95     18.82 o
   0  12   3     1947.86     1964.38     61.34 o
   1  12   3      309.52      342.27     18.82 o
   2  12   3        0.68        0.35     15.68 o
   3  12   3      829.24      873.44     28.23 o
   4  12   3       68.09       97.59     13.59 o
   5  12   3      600.99      590.08     24.40 o
   6  12   3      495.18      503.29     60.30 o
   7  12   3      862.18      799.90     78.42 o
  -7  13   3      646.12      513.05     73.54 o
  -6  13   3      389.28      396.64     40.08 o
  -5  13   3       68.17       40.78     26.84 o
  -4  13   3       15.68       19.87     14.29 o
  -3  13   3       37.40       51.58     13.24 o
  -2  13   3     1601.56     1576.80     43.57 o
  -1  13   3     1654.92     1767.80    118.50 o
   0  13   3      654.37      653.51     27.53 o
   1  13   3      224.26      233.87     14.99 o
   2  13   3      508.44      501.20     19.17 o
   3  13   3     1104.84     1142.87     29.97 o
   4  13   3      292.05      310.20     18.82 o
   5  13   3       28.84       -5.58     14.29 o
   6  13   3        0.26       28.23     28.93 o
   7  13   3      167.69      120.25     48.45 o
  -7  14   3      138.12       71.45     25.09 o
  -6  14   3       65.79      101.08     65.53 o
  -5  14   3       83.13       40.08     33.11 o
  -4  14   3      144.82      120.60     16.03 o
  -3  14   3       86.39       70.06     16.03 o
  -2  14   3      926.38      957.09     28.93 o
  -1  14   3      870.93      914.92     40.78 o
   0  14   3      301.74      244.68     29.97 o
   1  14   3      412.37      433.58     23.00 o
   2  14   3      393.01      397.34     17.78 o
   3  14   3     1307.31     1371.51     32.76 o
   4  14   3      313.85      303.93     22.31 o
   5  14   3        4.16       -0.70     19.52 o
   6  14   3      168.50      160.68     28.58 o
   7  14   3      543.62      621.80     46.01 o
  -7  15   3      222.42      156.49     68.31 o
  -6  15   3      468.90      530.48     47.05 o
  -5  15   3      343.42      300.44     28.93 o
  -4  15   3        6.36       -2.09     39.04 o
  -3  15   3        1.65       -4.53     13.59 o
  -2  15   3       83.50       95.85     28.23 o
  -1  15   3     1593.17     1552.40     57.51 o
   0  15   3        2.78       41.82     20.56 o
   1  15   3      180.16      181.94     21.26 o
   2  15   3      807.96      781.08     27.88 o
   3  15   3      941.84      939.32     35.20 o
   4  15   3      135.90      108.74     16.03 o
   5  15   3       99.86       90.27     25.44 o
   6  15   3      137.57      202.15     43.92 o
  -6  16   3       94.97      225.51     59.95 o
  -5  16   3      148.05      133.84     32.41 o
  -4  16   3       68.18       -4.88     18.82 o
  -3  16   3      575.68      544.07     40.08 o
  -2  16   3     1299.63     1433.20     90.62 o
  -1  16   3      994.14      986.02     46.36 o
   0  16   3       41.02       50.89     24.40 o
   1  16   3       61.86      107.00     53.33 o
   2  16   3      315.65      300.79     19.52 o
   3  16   3      865.30      866.82     46.70 o
   4  16   3      705.74      724.62     26.84 o
   5  16   3       70.42      121.64     23.00 o
   6  16   3       84.40      104.21     31.02 o
  -6  17   3      762.59      729.84    139.76 o
  -5  17   3      292.42      338.08     31.02 o
  -4  17   3       26.70      135.58     48.45 o
  -3  17   3        8.29       26.49     26.14 o
  -2  17   3      378.54      375.38     30.67 o
  -1  17   3      672.64      742.39     41.48 o
   0  17   3      121.01       92.01     23.70 o
   1  17   3      304.80      283.02     65.18 o
   2  17   3     1177.88     1189.57     54.37 o
   3  17   3      604.64      593.91     24.75 o
   4  17   3      526.60      545.82     27.88 o
   5  17   3       91.65       51.58     49.14 o
  -5  18   3      295.95      420.69     66.57 o
  -4  18   3       28.13      134.89     58.90 o
  -3  18   3       96.78       19.52     21.26 o
  -2  18   3     1488.00     1628.03     63.43 o
  -1  18   3      518.38      510.61     41.82 o
   0  18   3      472.74      498.06     38.69 o
   1  18   3        0.53        6.27     24.40 o
   2  18   3        0.70      -15.34     19.87 o
   3  18   3      779.10      716.25     70.06 o
   4  18   3      263.40      293.47     27.53 o
   5  18   3        9.06       78.42     33.11 o
  -3  19   3       13.36       39.04     74.94 o
  -2  19   3        0.59       92.01     29.97 o
  -1  19   3      581.46      640.62     41.82 o
   0  19   3        9.23        4.18     21.96 o
   1  19   3        8.27       13.59     41.82 o
   2  19   3      463.57      517.93    133.84 o
   3  19   3      482.88      423.48     33.46 o
   4  19   3      492.06      764.70     77.72 o
  -3  20   3       95.53      162.07     53.68 o
  -2  20   3      436.57      506.08     95.15 o
  -1  20   3      368.98      292.08     31.72 o
   0  20   3       63.57      102.12     51.24 o
   1  20   3       55.50       25.79     23.00 o
   2  20   3       12.81       -5.23     41.82 o
  -8   0   4     2073.27     2143.53     71.45 o
  -6   0   4       43.14       40.43     16.73 o
  -4   0   4      282.90      322.05     14.29 o
  -2   0   4      396.55      435.33     14.99 o
   0   0   4    13601.93    14019.36    448.22 o
   2   0   4     3659.26     3837.09    133.14 o
   4   0   4    12070.93    13139.99    428.71 o
   6   0   4        5.54       -6.62     13.94 o
   8   0   4      624.62      539.54     34.16 o
  -9   1   4       86.58       65.87     32.76 o
  -8   1   4      271.43      227.25     18.12 o
  -7   1   4       98.12       93.41     13.59 o
  -6   1   4       82.13      108.05     14.64 o
  -5   1   4      254.75      272.91     18.47 o
  -4   1   4     8325.88     7978.10    132.79 o
  -3   1   4      609.57      587.64     14.99 o
  -2   1   4      846.99      815.59     17.43 o
  -1   1   4     1555.39     1690.07     32.41 o
   0   1   4      236.26      274.65     12.55 o
   1   1   4     5512.46     5721.30     95.50 o
   2   1   4      852.92      988.81     26.14 o
   3   1   4       24.92       53.68     39.04 o
   4   1   4    11679.49    11404.95    215.40 o
   5   1   4      106.83       90.97     11.15 o
   6   1   4     2238.41     2404.58     44.61 o
   7   1   4        2.27       -2.44     17.08 o
   8   1   4      162.03      153.36     38.69 o
   9   1   4       62.59      -24.40     24.40 o
  -9   2   4       93.30       31.37     58.55 o
  -8   2   4     2691.46     2720.01     67.97 o
  -7   2   4       10.81       30.32     13.24 o
  -6   2   4      152.02      146.74     13.59 o
  -5   2   4     1198.91     1090.24     28.23 o
  -4   2   4     1336.96     1318.18     29.97 o
  -3   2   4       54.41       77.72      7.32 o
  -2   2   4      833.09      893.31     18.12 o
  -1   2   4    10832.48    10712.40    171.48 o
   0   2   4    12316.92    12163.03    224.46 o
   1   2   4     7759.30     7928.26    130.01 o
   2   2   4      841.00      999.96     22.31 o
   3   2   4     5491.90     5434.10    106.65 o
   4   2   4      410.02      560.80     20.91 o
   5   2   4     1121.73     1133.45     28.58 o
   6   2   4       65.43       79.47     11.15 o
   7   2   4        5.60      -15.34     15.68 o
   8   2   4        7.72       26.84     18.82 o
   9   2   4       15.15      -11.85     40.43 o
 -10   3   4      108.18      259.66    122.34 o
  -9   3   4      212.97      227.60     52.98 o
  -8   3   4      431.56      390.02     25.09 o
  -7   3   4      656.73      684.19     28.93 o
  -6   3   4       49.52       50.19     14.64 o
  -5   3   4      571.55      760.52     25.44 o
  -4   3   4     4720.56     4606.66     64.83 o
  -3   3   4      351.22      462.51     12.90 o
  -2   3   4       11.68       18.12      6.62 o
  -1   3   4      243.45      230.04      9.76 o
   0   3   4    10180.04    10646.88    171.13 o
   1   3   4     1844.78     1893.27     36.25 o
   2   3   4     2031.41     2204.87     41.13 o
   3   3   4     2679.94     2895.33     61.34 o
   4   3   4      291.29      296.61     15.34 o
   5   3   4      234.03      209.47     16.03 o
   6   3   4     1834.02     1861.21     41.82 o
   7   3   4        0.75      -16.03     20.91 o
   8   3   4      315.98      308.11     48.10 o
   9   3   4       20.52       27.88     55.07 o
 -10   4   4       36.32       78.42     36.60 o
  -9   4   4       21.39       27.88     29.97 o
  -8   4   4      792.08      799.55     43.57 o
  -7   4   4      381.50      355.51     23.35 o
  -6   4   4      391.27      354.81     23.00 o
  -5   4   4      548.89      531.87     31.37 o
  -4   4   4     7470.95     7382.10    100.03 o
  -3   4   4     1041.32     1078.04     21.96 o
  -2   4   4       62.23       35.90      6.97 o
  -1   4   4     3624.22     3525.14     64.13 o
   0   4   4     2624.34     2523.44     40.78 o
   1   4   4     4541.57     4600.74     70.41 o
   2   4   4     1173.54     1147.75     28.93 o
   3   4   4       13.13       32.76     14.29 o
   4   4   4     6358.07     6384.92    125.47 o
   5   4   4      282.65      291.73     18.12 o
   6   4   4      697.25      694.29     29.28 o
   7   4   4       12.61       22.66     33.11 o
   8   4   4       34.36       32.07     40.08 o
   9   4   4        2.71       44.96     30.67 o
 -10   5   4       20.68        1.39     37.64 o
  -9   5   4      418.24      428.01     32.41 o
  -8   5   4      543.55      595.31     71.10 o
  -7   5   4      234.13      271.51     30.67 o
  -6   5   4      139.48      125.13     16.03 o
  -5   5   4     4923.94     5154.22     80.86 o
  -4   5   4    11209.76    10969.28    159.98 o
  -3   5   4     3976.56     4243.83     66.22 o
  -2   5   4       48.87       36.25      7.67 o
  -1   5   4      881.38      781.78     17.43 o
   0   5   4    12246.81    12347.76    176.71 o
   1   5   4     2738.05     2488.58     41.48 o
   2   5   4      574.06      568.12     38.34 o
   3   5   4     2798.17     2815.51     51.24 o
   4   5   4      562.40      531.18     21.96 o
   5   5   4     1355.47     1448.19     67.62 o
   6   5   4     3248.54     3316.37     76.33 o
   7   5   4        0.03      -11.15     37.64 o
   8   5   4      167.10      166.25     39.04 o
   9   5   4      322.92      368.76     37.29 o
  -9   6   4      270.71      356.91     35.55 o
  -8   6   4     2449.91     2422.01     79.82 o
  -7   6   4      854.04      789.45     38.69 o
  -6   6   4       72.43       88.53     17.78 o
  -5   6   4      947.32      974.87     27.53 o
  -4   6   4     4002.20     3698.37     60.30 o
  -3   6   4     5322.60     5283.88     81.21 o
  -2   6   4      790.99      768.18     21.61 o
  -1   6   4    25169.21    25147.92    354.12 o
   0   6   4     8974.81     8880.47    129.31 o
   1   6   4     1060.47      887.39     21.61 o
   2   6   4     4717.16     4499.31     91.67 o
   3   6   4     1466.02     1454.11     63.78 o
   4   6   4     1706.57     1845.87    139.07 o
   5   6   4     2789.38     2933.67     70.41 o
   6   6   4      520.15      522.11     34.51 o
   7   6   4       76.43       66.92     26.49 o
   8   6   4       25.92       -8.71     24.75 o
   9   6   4        6.76       47.40     74.59 o
  -9   7   4      272.41      253.39     37.64 o
  -8   7   4      803.90      835.80     45.31 o
  -7   7   4        6.66       -0.35     27.88 o
  -6   7   4       52.22      110.84     23.00 o
  -5   7   4     5203.70     5357.77     95.50 o
  -4   7   4     9741.87     9528.06    141.16 o
  -3   7   4     5413.69     5325.01     82.26 o
  -2   7   4      372.77      372.59     13.24 o
  -1   7   4      603.20      737.51     18.47 o
   0   7   4     4106.75     4062.94     63.43 o
   1   7   4     4579.75     4698.33     73.19 o
   2   7   4     2489.99     2654.84     73.19 o
   3   7   4     3201.42     3126.76     68.31 o
   4   7   4     1600.91     1587.26     52.98 o
   5   7   4      383.03      416.51     21.96 o
   6   7   4     1897.90     1973.09     65.53 o
   7   7   4      143.72      168.35     81.21 o
   8   7   4        0.37      -15.68     18.47 o
   9   7   4      450.83      509.22     69.01 o
  -9   8   4      454.48      405.00     38.34 o
  -8   8   4     3244.75     3446.37    107.00 o
  -7   8   4      309.60      316.48     43.57 o
  -6   8   4       47.68       90.62     57.86 o
  -5   8   4      141.49      113.62     17.78 o
  -4   8   4     1417.60     1458.29     30.67 o
  -3   8   4     1709.48     1984.24     36.95 o
  -2   8   4     2419.16     2201.04     39.39 o
  -1   8   4     1246.79     1328.99     26.84 o
   0   8   4    15156.17    15148.98    216.79 o
   1   8   4     6862.11     7198.76     98.64 o
   2   8   4     1616.01     1551.70     41.13 o
   3   8   4       62.05       82.60     14.99 o
   4   8   4      935.42     1004.15     39.73 o
   5   8   4      113.22      149.18     16.03 o
   6   8   4     3559.47     3628.66    103.87 o
   7   8   4       45.87        6.97     18.82 o
   8   8   4      108.13       40.43     21.26 o
   9   8   4        6.49       24.40     29.97 o
  -9   9   4      186.49      221.67     60.65 o
  -8   9   4      737.39      674.78     42.17 o
  -7   9   4      109.70       98.29     49.49 o
  -6   9   4      428.38      414.76     30.32 o
  -5   9   4      687.24      675.12     28.23 o
  -4   9   4    12406.46    12187.43    200.06 o
  -3   9   4     1706.09     1701.58     33.46 o
  -2   9   4      216.53      224.81     12.90 o
  -1   9   4      496.88      440.90     18.47 o
   0   9   4     1980.24     1866.78     38.34 o
   1   9   4      552.35      604.02     20.22 o
   2   9   4      846.25      869.26     24.75 o
   3   9   4      138.98      132.79     16.73 o
   4   9   4     4140.65     3950.36     86.44 o
   5   9   4     1210.11     1147.75     45.66 o
   6   9   4      928.77      919.80     89.23 o
   7   9   4        2.06      -24.40     24.40 o
   8   9   4      769.48      823.25     75.28 o
  -8  10   4     1117.86     1160.29     56.46 o
  -7  10   4        2.42       44.96     27.53 o
  -6  10   4      159.45       83.30     21.96 o
  -5  10   4      541.65      410.23     24.05 o
  -4  10   4     2729.61     2756.96     56.46 o
  -3  10   4     1164.58     1147.40     29.63 o
  -2  10   4      421.69      494.93     23.35 o
  -1  10   4     1827.11     1840.30     35.20 o
   0  10   4    18471.60    18359.39    262.45 o
   1  10   4     1254.99     1267.64     36.25 o
   2  10   4      526.06      565.33     21.61 o
   3  10   4      111.18       99.33     15.68 o
   4  10   4        3.17       -4.18     10.11 o
   5  10   4       29.17       22.66     19.17 o
   6  10   4      937.10      943.15     45.31 o
   7  10   4        3.87        1.74     26.49 o
   8  10   4      503.12      484.82     66.57 o
  -8  11   4      133.96      146.04     40.08 o
  -7  11   4      193.95      226.90     35.55 o
  -6  11   4      102.25      101.43     41.82 o
  -5  11   4       42.80       31.02     15.68 o
  -4  11   4     8819.54     8710.38    194.49 o
  -3  11   4      672.49      689.41     23.00 o
  -2  11   4     1951.80     1923.95     37.64 o
  -1  11   4      517.55      539.54     17.43 o
   0  11   4     1607.82     1742.36     44.96 o
   1  11   4      794.72      819.77     25.79 o
   2  11   4      286.61      217.14     16.73 o
   3  11   4      912.94      918.06     30.32 o
   4  11   4     2226.33     2225.78     49.84 o
   5  11   4      903.29      966.16     35.55 o
   6  11   4      772.48      757.73     42.17 o
   7  11   4      120.78       77.72     28.23 o
   8  11   4       31.71       13.94     32.07 o
  -8  12   4     1527.45     1456.55     63.43 o
  -7  12   4      243.54      155.45     29.63 o
  -6  12   4      184.17      126.17     24.75 o
  -5  12   4      156.86      122.69     20.56 o
  -4  12   4      825.10      779.34     26.49 o
  -3  12   4      690.60      698.82     24.05 o
  -2  12   4      425.94      467.04     21.26 o
  -1  12   4       14.10        8.36     10.46 o
   0  12   4     8245.49     8520.08    167.65 o
   1  12   4     2463.46     2513.33     52.98 o
   2  12   4      960.84      923.98     26.84 o
   3  12   4       21.22       18.12     11.15 o
   4  12   4      166.03      168.00     17.43 o
   5  12   4     1012.93     1046.67     36.95 o
   6  12   4        0.43       47.40     36.60 o
   7  12   4       60.30        5.23     21.61 o
  -7  13   4      121.06      165.21     28.23 o
  -6  13   4      130.14      142.20     22.66 o
  -5  13   4       13.68       18.82     24.05 o
  -4  13   4      599.25      571.96     32.07 o
  -3  13   4     1104.24     1132.76     33.11 o
  -2  13   4      865.96      945.94     33.11 o
  -1  13   4      502.84      505.73     47.05 o
   0  13   4      579.01      609.95     59.60 o
   1  13   4     1150.45     1164.13     28.58 o
   2  13   4      125.73      116.41     20.22 o
   3  13   4       49.04       37.99     13.24 o
   4  13   4      620.98      653.51     25.79 o
   5  13   4      912.95      895.05     37.29 o
   6  13   4      526.28      568.12     45.31 o
   7  13   4       21.49        2.79     34.16 o
  -7  14   4      241.82      262.80     39.04 o
  -6  14   4      114.50       73.89     27.88 o
  -5  14   4       49.20       48.80     17.08 o
  -4  14   4     1422.64     1455.16     46.36 o
  -3  14   4      525.92      555.92     24.75 o
  -2  14   4      664.11      690.81     44.96 o
  -1  14   4       32.55       34.51     19.87 o
   0  14   4      885.32      995.08     34.16 o
   1  14   4      863.49      906.55     29.97 o
   2  14   4      268.66      259.31     16.73 o
   3  14   4      155.42      163.47     16.38 o
   4  14   4      294.85      291.38     17.43 o
   5  14   4       35.36       40.43     21.96 o
   6  14   4       38.88      -20.91     23.35 o
   7  14   4      116.32      238.75     50.54 o
  -7  15   4       30.92      131.05     57.51 o
  -6  15   4       43.96       27.19     38.34 o
  -5  15   4      199.93      173.22     30.32 o
  -4  15   4     1342.24     1322.36     68.31 o
  -3  15   4      353.74      350.63     21.61 o
  -2  15   4       34.77       -5.93     18.12 o
  -1  15   4      114.95      150.57     27.19 o
   0  15   4      234.14      285.80     30.32 o
   1  15   4      325.21      280.92     24.40 o
   2  15   4       24.00        7.67     21.26 o
   3  15   4       42.24       43.22     15.34 o
   4  15   4      180.22      206.68     17.08 o
   5  15   4      469.96      484.12     35.20 o
   6  15   4      340.52      363.53     32.07 o
  -6  16   4       23.26      107.70     36.95 o
  -5  16   4       15.13       26.84     29.97 o
  -4  16   4      342.38      315.78     27.53 o
  -3  16   4       39.21      -15.34     15.34 o
  -2  16   4      284.05      287.89     78.77 o
  -1  16   4       25.94        7.32     18.12 o
   0  16   4     2292.20     2362.06    110.14 o
   1  16   4      850.03      832.32     51.58 o
   2  16   4      157.82      117.11     23.35 o
   3  16   4      159.11      156.84     20.91 o
   4  16   4        4.93       -0.70     17.78 o
   5  16   4       19.56       -3.49     24.75 o
   6  16   4       41.54       14.99     44.96 o
  -5  17   4       50.32       23.35     58.55 o
  -4  17   4      734.40      732.63     58.90 o
  -3  17   4      152.30      153.01     46.36 o
  -2  17   4       12.73       42.17     47.75 o
  -1  17   4       32.10       35.20     34.16 o
   0  17   4      187.00      143.60     26.14 o
   1  17   4        9.21       -9.06     33.81 o
   2  17   4       40.52       68.66     24.40 o
   3  17   4        6.41       13.59     20.56 o
   4  17   4      366.07      329.72     35.20 o
   5  17   4      438.67      454.15     30.67 o
  -5  18   4        1.33       40.08     40.43 o
  -4  18   4       40.53      150.92     48.10 o
  -3  18   4      359.22      361.09     51.93 o
  -2  18   4      145.67      185.77     34.51 o
  -1  18   4       11.23      -18.47     18.47 o
   0  18   4      421.24      544.07     60.30 o
   1  18   4      316.71      262.80     27.19 o
   2  18   4       80.82       80.51     29.28 o
   3  18   4      114.08       77.38     25.44 o
   4  18   4       11.34      -16.38     16.38 o
   5  18   4       39.02      143.60     69.71 o
  -4  19   4      189.81      491.09     72.15 o
  -3  19   4       19.46       77.38     33.46 o
  -2  19   4       39.99      -20.56     20.56 o
  -1  19   4      202.73      248.16     33.81 o
   0  19   4        6.27       48.10     29.28 o
   1  19   4      470.80      459.73     42.52 o
   2  19   4        0.07      -19.17     19.17 o
   3  19   4       48.05      123.03     36.95 o
   4  19   4       22.35       26.49     40.08 o
  -3  20   4      101.31       13.59     32.76 o
  -2  20   4      330.55      467.04     54.72 o
  -1  20   4      118.43      210.52     43.22 o
   1  20   4      775.75      855.67    107.35 o
  -9   0   5       32.80       13.24     24.05 o
  -7   0   5     1112.08     1156.81     51.58 o
  -5   0   5     2388.04     2515.42     71.45 o
  -3   0   5      297.99      253.04     30.32 o
  -1   0   5     6619.14     6583.94    152.31 o
   1   0   5       47.17       41.48     17.78 o
   3   0   5     8300.60     8792.99    289.99 o
   5   0   5      138.24      157.89     34.16 o
   7   0   5     1712.71     1735.73     58.90 o
 -10   1   5       57.63       51.58     36.25 o
  -9   1   5      654.40      629.81     29.63 o
  -8   1   5        6.24      -14.29     14.29 o
  -7   1   5     1069.31     1058.52     31.72 o
  -6   1   5       67.78       90.27     13.24 o
  -5   1   5     1631.68     1551.01     36.25 o
  -4   1   5     2165.65     2233.80     44.61 o
  -3   1   5     2967.74     2966.43     47.75 o
  -2   1   5      208.08      207.73      8.02 o
  -1   1   5     4151.22     3979.29     78.77 o
   0   1   5      496.62      526.30     17.78 o
   1   1   5     4592.30     4719.59     80.51 o
   2   1   5     3072.01     3249.45     52.28 o
   3   1   5     6119.97     5726.88    112.58 o
   4   1   5    10009.64    10304.96    195.88 o
   5   1   5      254.45      312.99     23.00 o
   6   1   5     1319.78     1335.26     29.97 o
   7   1   5      932.25      977.66     29.63 o
   8   1   5        0.01       22.66     34.16 o
   9   1   5        2.49       64.48     47.05 o
 -10   2   5       43.93       39.73     26.14 o
  -9   2   5       66.98      -16.38     16.38 o
  -8   2   5      117.49      115.02     19.52 o
  -7   2   5       37.22       60.99     13.94 o
  -6   2   5       91.94      103.87     16.03 o
  -5   2   5      660.92      634.69     20.91 o
  -4   2   5      209.26      197.97     10.46 o
  -3   2   5      386.74      417.90     12.90 o
  -2   2   5      185.20      200.41     10.80 o
  -1   2   5    19040.62    18856.41    297.65 o
   0   2   5    30147.48    30718.30    557.67 o
   1   2   5       75.66       95.50      9.76 o
   2   2   5      523.39      516.19     15.68 o
   3   2   5     7462.16     7029.72    135.58 o
   4   2   5     4046.04     4161.93     86.09 o
   5   2   5       26.31        0.00     13.59 o
   6   2   5     3341.88     3360.98     58.21 o
   7   2   5     3483.12     3685.82    120.25 o
   8   2   5      152.61      163.12     43.22 o
   9   2   5       62.94      143.25     49.49 o
 -10   3   5      294.51      203.90    107.00 o
  -9   3   5      120.59       68.31     74.24 o
  -8   3   5       20.51        3.83     16.03 o
  -7   3   5       35.60       34.85     12.20 o
  -6   3   5      921.95     1056.43     40.78 o
  -5   3   5      817.71      865.08     24.40 o
  -4   3   5     9041.59     9434.65    138.37 o
  -3   3   5      100.93      107.70      8.02 o
  -2   3   5      204.88      192.39      9.41 o
  -1   3   5        5.38        5.58      6.97 o
   0   3   5      293.52      318.22     14.64 o
   1   3   5     5294.42     5601.75     94.45 o
   2   3   5      528.62      618.31     31.37 o
   3   3   5    15979.22    16267.80    261.75 o
   4   3   5      254.95      255.83     17.08 o
   5   3   5     1070.52     1010.07     31.37 o
   6   3   5       98.33       75.98     15.68 o
   7   3   5      270.98      256.87     43.57 o
   8   3   5        1.95       29.63     41.13 o
   9   3   5        5.00       -6.97     39.04 o
 -10   4   5       34.67      -21.61     21.61 o
  -9   4   5       39.47       41.13     24.40 o
  -8   4   5      458.05      485.52     32.76 o
  -7   4   5      320.61      315.08     20.91 o
  -6   4   5      791.69      819.07     29.97 o
  -5   4   5      286.26      261.06     16.38 o
  -4   4   5        0.62       25.09      8.36 o
  -3   4   5     6019.85     6283.15     94.11 o
  -2   4   5       62.48       33.81      6.97 o
  -1   4   5    20259.50    20575.41    290.33 o
   0   4   5     1438.20     1395.56     28.93 o
   1   4   5      471.33      564.64     16.73 o
   2   4   5      495.97      509.57     21.26 o
   3   4   5     1517.79     1335.26     28.58 o
   4   4   5       39.41       33.11      9.76 o
   5   4   5      263.94      325.19     21.26 o
   6   4   5      735.61      589.73     25.79 o
   7   4   5     3285.86     3320.90     96.89 o
   8   4   5       12.77       24.40     23.00 o
   9   4   5      611.83      704.75     46.36 o
  -9   5   5        8.73      -20.91     21.26 o
  -8   5   5       37.08       42.17     20.91 o
  -7   5   5      481.17      427.31     25.44 o
  -6   5   5       49.91       54.72     32.76 o
  -5   5   5     1033.65     1055.03     41.13 o
  -4   5   5      517.94      467.04     20.91 o
  -3   5   5        3.92       13.24      6.62 o
  -2   5   5      388.87      398.73     13.59 o
  -1   5   5       35.91       35.20      7.67 o
   0   5   5      175.70      180.89      9.41 o
   1   5   5      527.14      487.61     15.34 o
   2   5   5      108.44      111.18      8.71 o
   3   5   5    10193.74     9434.65    155.10 o
   4   5   5       90.26       80.86     16.38 o
   5   5   5      292.21      374.33     37.29 o
   6   5   5      701.09      802.34     29.28 o
   7   5   5      259.36      246.77     24.75 o
   8   5   5      284.24      281.27     31.02 o
   9   5   5        3.61       59.95     57.51 o
  -9   6   5      395.02      376.42     35.55 o
  -8   6   5      100.61       92.01     41.48 o
  -7   6   5       49.20       35.20     21.26 o
  -6   6   5      242.95      214.35     18.47 o
  -5   6   5     1593.79     1557.28     36.60 o
  -4   6   5      948.34     1033.08     23.70 o
  -3   6   5       11.60       35.90      8.71 o
  -2   6   5     1227.59     1380.22     27.53 o
  -1   6   5    19772.42    19571.27    277.44 o
   0   6   5        8.10        1.39      7.67 o
   1   6   5        1.31       23.70      6.62 o
   2   6   5     6081.22     6025.57    120.60 o
   3   6   5     4815.02     4619.21    117.11 o
   4   6   5     2006.58     1910.35     89.23 o
   5   6   5        8.84       49.84     50.89 o
   6   6   5       12.98        7.32     12.55 o
   7   6   5     2040.40     1973.09     92.71 o
   8   6   5      124.47      115.72     30.67 o
   9   6   5        1.93       88.53     32.41 o
  -9   7   5      196.05      193.79     53.33 o
  -8   7   5       82.38       29.28     34.16 o
  -7   7   5      691.90      664.32     39.04 o
  -6   7   5     1125.38     1062.70     46.36 o
  -5   7   5     5594.48     5525.07     98.29 o
  -4   7   5        1.91       -6.97     13.94 o
  -3   7   5      105.92       74.94      9.06 o
  -2   7   5     3026.10     3196.47     52.63 o
  -1   7   5    18264.47    18077.07    257.22 o
   0   7   5     4309.14     4169.94     65.18 o
   1   7   5       76.88      102.82      9.06 o
   2   7   5     2110.79     1934.05     40.78 o
   3   7   5    16199.86    16111.65    369.45 o
   4   7   5      162.85      156.84     17.43 o
   5   7   5      467.52      501.20     25.79 o
   6   7   5      197.30      199.71     24.75 o
   7   7   5     1574.92     1647.20     97.94 o
   8   7   5      279.82      300.09     39.39 o
   9   7   5       21.98       59.25     34.85 o
  -9   8   5      202.30      198.32     64.83 o
  -8   8   5        5.35       -2.79     30.67 o
  -7   8   5       34.92       28.93     24.75 o
  -6   8   5     1147.20     1138.33    152.31 o
  -5   8   5     6101.04     6047.53    123.73 o
  -4   8   5       80.93      106.30     17.43 o
  -3   8   5     2509.76     2602.21     45.66 o
  -2   8   5     2850.23     2748.59     47.05 o
  -1   8   5    15284.15    14936.72    214.70 o
   0   8   5       71.53       83.30      9.06 o
   1   8   5        1.16        3.83      7.67 o
   2   8   5       27.90       21.61     10.46 o
   3   8   5     3189.25     3075.52     85.04 o
   4   8   5     3292.53     3471.47     94.80 o
   5   8   5      178.75      154.75     21.61 o
   6   8   5      493.27      406.05     27.88 o
   7   8   5     1261.63     1322.02     55.42 o
   8   8   5        0.52      -16.03     24.75 o
   9   8   5      513.83      408.49     55.77 o
  -8   9   5       40.45      110.84     49.84 o
  -7   9   5     1878.40     1764.66     65.87 o
  -6   9   5     2528.25     2563.52     81.21 o
  -5   9   5     2960.46     2820.04     67.62 o
  -4   9   5      321.55      316.48     19.87 o
  -3   9   5      299.94      299.75     22.31 o
  -2   9   5      215.28      233.17     11.85 o
  -1   9   5    13224.04    13256.05    192.05 o
   0   9   5     1210.75     1305.63     26.49 o
   1   9   5     1606.07     1460.39     40.43 o
   2   9   5      937.40      962.32     28.23 o
   3   9   5     5028.33     4962.52     90.97 o
   4   9   5       79.30       32.41     57.86 o
   5   9   5     1926.59     1803.70     60.99 o
   6   9   5        0.25       21.96     18.12 o
   7   9   5     2571.94     2593.14     85.04 o
   8   9   5      135.88       77.72     23.35 o
  -8  10   5       87.79       42.87     31.37 o
  -7  10   5       70.14       96.89     31.02 o
  -6  10   5      122.86      155.10     34.85 o
  -5  10   5     1265.47     1287.86     41.13 o
  -4  10   5        2.38        8.36     22.31 o
  -3  10   5     1472.12     1536.02     32.07 o
  -2  10   5     2638.83     2694.22     47.40 o
  -1  10   5    14547.30    14722.37    212.96 o
   0  10   5      396.88      386.18     14.64 o
   1  10   5      494.93      571.96     20.91 o
   2  10   5      831.65      887.39     27.53 o
   3  10   5     7979.70     7716.00    134.54 o
   4  10   5      418.74      463.91     26.14 o
   5  10   5        8.90       25.79     19.52 o
   6  10   5      299.62      315.78     22.66 o
   7  10   5      187.43      195.53     71.80 o
   8  10   5      106.04      -24.75     24.75 o
  -8  11   5      244.09      197.62     29.97 o
  -7  11   5       48.86       60.30     42.52 o
  -6  11   5        4.05      -13.24     23.00 o
  -5  11   5     3227.63     3493.77     81.91 o
  -4  11   5      123.42      156.15     32.76 o
  -3  11   5       23.82       38.69     12.90 o
  -2  11   5     2901.56     2975.49     52.28 o
  -1  11   5     6939.99     7005.67    107.00 o
   0  11   5      410.36      368.41     24.05 o
   1  11   5       30.65       26.14     12.20 o
   2  11   5      912.51      948.03     28.23 o
   3  11   5     4569.09     4423.68     96.55 o
   4  11   5     1058.37      960.93     31.72 o
   5  11   5        1.67        4.88     16.73 o
   6  11   5       41.56       49.49     34.51 o
   7  11   5      330.89      306.37     64.48 o
   8  11   5      236.98      177.76     55.77 o
  -8  12   5       59.76       15.34     56.46 o
  -7  12   5       17.54       29.97     33.11 o
  -6  12   5       16.00       39.39     35.20 o
  -5  12   5      321.03      323.79     24.05 o
  -4  12   5       80.81       41.13     14.64 o
  -3  12   5      315.25      286.85     16.73 o
  -2  12   5     3218.64     3328.22     64.83 o
  -1  12   5     6500.68     6603.46    102.12 o
   0  12   5     1520.18     1573.31     44.96 o
   1  12   5      257.08      263.85     17.08 o
   2  12   5       80.44       96.89     13.59 o
   3  12   5     2324.98     2396.22     52.63 o
   4  12   5       63.20       74.59     13.59 o
   5  12   5      126.35      131.05     22.31 o
   6  12   5        6.61      -11.85     41.13 o
   7  12   5      985.28     1140.08     60.30 o
  -7  13   5      448.60      338.43     66.22 o
  -6  13   5      505.11      540.94     45.31 o
  -5  13   5     4153.57     4303.09     98.64 o
  -4  13   5      134.27      134.89     28.93 o
  -3  13   5      336.97      362.13     17.78 o
  -2  13   5      725.38      635.74     24.05 o
  -1  13   5      829.01      812.10     33.11 o
   0  13   5      575.52      543.03     27.19 o
   1  13   5       21.31        0.00     13.59 o
   2  13   5      199.01      173.92     15.34 o
   3  13   5     2925.97     2907.18     55.07 o
   4  13   5      251.27      217.14     19.52 o
   5  13   5      152.67      114.67     18.47 o
   6  13   5       17.05      -20.56     20.56 o
   7  13   5      242.23      234.22     63.78 o
  -7  14   5      152.98      102.12     60.30 o
  -6  14   5      128.97      127.22     26.14 o
  -5  14   5        7.66       43.22     50.54 o
  -4  14   5       13.82       10.11     15.34 o
  -3  14   5       17.98       33.81     28.23 o
  -2  14   5        9.81        8.02     20.22 o
  -1  14   5     1173.33     1191.66     47.75 o
   0  14   5      287.50      282.67     24.40 o
   1  14   5      102.69       88.88     14.29 o
   2  14   5       89.01       94.45     14.29 o
   3  14   5      331.60      280.23     16.73 o
   4  14   5        7.66       -1.05     13.94 o
   5  14   5      101.84       82.26     17.43 o
   6  14   5       21.57       62.04     25.79 o
  -7  15   5      116.78       76.68    154.75 o
  -6  15   5      341.89      350.28    101.43 o
  -5  15   5     1109.99     1145.65     44.61 o
  -4  15   5      412.37      364.23     38.69 o
  -3  15   5       22.12       12.55     23.35 o
  -2  15   5      480.30      510.61     36.60 o
  -1  15   5      523.03      551.04     49.14 o
   0  15   5        1.85       29.63     18.82 o
   1  15   5      510.70      461.12     25.09 o
   2  15   5       23.12       10.80     10.46 o
   3  15   5     1565.39     1492.10     36.95 o
   4  15   5       14.58       -4.88     12.90 o
   5  15   5        7.06        4.18     17.08 o
   6  15   5       41.74       49.14     20.22 o
  -6  16   5      382.39      299.75     33.11 o
  -5  16   5      171.13      112.23     55.42 o
  -4  16   5       74.81       34.16     19.17 o
  -3  16   5        7.23       15.68     25.44 o
  -2  16   5      211.02      181.59     46.36 o
  -1  16   5     1341.13     1588.30     87.14 o
   0  16   5      114.54      106.30     38.69 o
   1  16   5       42.17       15.68     24.05 o
   2  16   5      520.50      509.92     24.75 o
   3  16   5      712.34      665.36     27.53 o
   4  16   5      168.73      166.60     22.66 o
   5  16   5       37.35       68.31     20.56 o
   6  16   5        1.06       -8.71     23.70 o
  -6  17   5      465.26      536.40     46.36 o
  -5  17   5       45.81       55.07     37.64 o
  -3  17   5      140.79      185.42     24.05 o
  -2  17   5      177.69      164.16     24.40 o
  -1  17   5      461.10      464.95     38.34 o
   0  17   5      141.11      132.10     59.25 o
   1  17   5       73.93       57.16     23.00 o
   2  17   5      547.05      496.67     37.29 o
   3  17   5      536.98      585.90     31.02 o
   4  17   5       85.86      116.76     24.75 o
   5  17   5       38.49       16.38     29.28 o
  -3  18   5        1.15       -3.83     31.72 o
  -2  18   5      828.29      814.19     47.40 o
  -1  18   5       85.48      147.43     34.51 o
   0  18   5       55.69       16.38     19.87 o
   1  18   5       98.28      136.63     34.85 o
   2  18   5        1.53       27.19     20.91 o
   3  18   5      216.80      195.53     37.29 o
   4  18   5       33.37       57.16     42.87 o
  -4  19   5       51.17      139.76     38.34 o
  -3  19   5       62.34       61.34     26.49 o
  -2  19   5       18.61      102.47     36.25 o
  -1  19   5      281.90      289.29     77.38 o
   0  19   5        3.66       12.90     52.63 o
   1  19   5       99.27      101.43     52.28 o
   2  19   5      586.50      651.77     58.21 o
   3  19   5      225.59      216.44     29.97 o
   4  19   5      626.80      608.90     66.22 o
  -2  20   5      538.09      814.54     82.26 o
   0  20   5      177.70      247.81     39.04 o
   1  20   5        1.72       -1.39     42.17 o
 -10   0   6     1296.05     1289.25     82.26 o
  -8   0   6     3384.80     3353.66     98.99 o
  -6   0   6        4.28       -7.67     16.73 o
  -4   0   6      483.45      456.59     24.40 o
  -2   0   6     8409.36     8045.37    151.27 o
   0   0   6       89.97      111.88     21.26 o
   2   0   6     7558.32     7581.46    181.59 o
   4   0   6     4698.40     4452.61    158.24 o
   6   0   6      451.70      526.65     25.44 o
   8   0   6      151.94       92.71     37.29 o
 -10   1   6        6.63      -20.56     33.11 o
  -9   1   6       22.34        4.88     31.37 o
  -8   1   6     1171.30     1191.31     35.55 o
  -7   1   6      995.44      961.28     32.07 o
  -6   1   6      967.39      905.16     26.84 o
  -5   1   6      103.64       34.85     14.99 o
  -4   1   6     8639.12     8178.86    136.63 o
  -3   1   6      508.93      521.42     14.29 o
  -2   1   6     1115.30     1096.16     21.26 o
  -1   1   6      860.81      960.23     25.79 o
   0   1   6      167.05      172.53     16.38 o
   1   1   6     4660.78     4575.30     90.62 o
   2   1   6     2233.97     2323.02     39.73 o
   3   1   6        4.76       -0.70      8.71 o
   4   1   6      717.91      770.28     25.09 o
   5   1   6     2108.39     2004.11     50.19 o
   6   1   6     3602.03     3822.10     64.83 o
   7   1   6      371.07      479.59     24.05 o
   8   1   6        5.55       92.36     25.79 o
 -10   2   6       64.19       49.49     69.01 o
  -9   2   6      519.59      518.28     45.31 o
  -8   2   6     2378.82     2393.08     63.09 o
  -7   2   6      174.92      140.46     15.68 o
  -6   2   6       23.45        8.36     13.24 o
  -5   2   6     1624.33     1780.35     39.39 o
  -4   2   6     2652.96     2697.71     47.40 o
  -3   2   6     4351.26     4192.60     65.53 o
  -2   2   6      460.09      534.31     21.96 o
  -1   2   6      926.13      979.05     28.23 o
   0   2   6    10011.02     9962.00    186.82 o
   1   2   6      387.44      413.72     16.73 o
   2   2   6     2778.55     2680.63     50.19 o
   3   2   6       17.82       46.70      8.02 o
   4   2   6     2047.55     2081.83     49.14 o
   5   2   6     2620.21     2796.34     64.13 o
   6   2   6     1292.85     1359.31     31.02 o
   7   2   6      108.95       88.53     23.00 o
   8   2   6       76.10       44.26     58.21 o
   9   2   6      159.88      105.26     33.11 o
 -10   3   6       23.74       12.90     27.53 o
  -9   3   6      304.07      255.48     61.34 o
  -8   3   6      801.42      758.77     41.48 o
  -7   3   6      746.41      677.91     25.09 o
  -6   3   6       30.36       23.35     14.99 o
  -5   3   6     3435.43     3502.84     66.57 o
  -4   3   6     5404.26     5155.96     79.82 o
  -3   3   6       35.52       66.22      9.76 o
  -2   3   6      365.87      320.31     13.24 o
  -1   3   6     5112.40     5122.50     86.79 o
   0   3   6     1607.89     1565.65     36.60 o
   1   3   6     5910.43     5953.08    100.73 o
   2   3   6      325.80      329.37     13.59 o
   3   3   6       23.22        4.88      6.62 o
   4   3   6       19.06       49.14     19.87 o
   5   3   6     6376.92     6693.38    133.49 o
   6   3   6     2707.85     2991.53     59.95 o
   7   3   6      542.46      472.62     34.16 o
   8   3   6      112.68      133.14     26.84 o
   9   3   6      152.95      116.76     84.70 o
 -10   4   6        9.44      -33.11     33.11 o
  -9   4   6       32.23      -34.85     34.85 o
  -8   4   6     1226.00     1155.41    125.13 o
  -7   4   6        5.96       19.52     16.38 o
  -6   4   6      193.54      188.91     18.82 o
  -5   4   6     1647.18     1621.76     37.64 o
  -4   4   6     2832.82     2532.50     49.49 o
  -3   4   6     2710.36     2918.68     47.75 o
  -2   4   6      579.43      581.02     15.34 o
  -1   4   6     3163.29     3134.08     56.46 o
   0   4   6     2040.64     2082.18     46.36 o
   1   4   6     8864.28     8950.18    147.78 o
   2   4   6     3422.19     3341.11     72.85 o
   3   4   6      151.09      100.38      9.41 o
   4   4   6      166.71      138.02     11.50 o
   5   4   6        7.00      -17.43     17.43 o
   6   4   6       46.17       35.55     17.78 o
   7   4   6       23.18      -30.67     33.81 o
   8   4   6      176.37      192.39     47.40 o
   9   4   6      327.44      313.34     33.11 o
  -9   5   6      180.30      154.75    109.79 o
  -8   5   6     2595.71     2639.15     86.09 o
  -7   5   6      158.12      151.27     21.26 o
  -6   5   6       11.75        7.67     15.34 o
  -5   5   6      224.11      177.76     17.08 o
  -4   5   6    12536.14    12994.30    211.56 o
  -3   5   6     3029.02     3116.65     51.24 o
  -2   5   6     5352.12     5654.03     85.74 o
  -1   5   6     3817.93     4339.33     67.27 o
   0   5   6     5037.76     5052.45     86.44 o
   1   5   6     1246.24     1131.36     30.32 o
   2   5   6      350.85      303.58     13.59 o
   3   5   6      230.43      215.05     21.61 o
   4   5   6      428.51      404.31     27.53 o
   5   5   6     1947.07     1993.31     71.45 o
   6   5   6     6094.55     6202.63    128.26 o
   7   5   6        2.89      -31.02     31.02 o
   8   5   6      174.12      153.71     28.58 o
   9   5   6      100.51       37.64     34.85 o
  -9   6   6      105.49      137.33     33.81 o
  -8   6   6     1585.84     1676.13     65.87 o
  -7   6   6      408.38      440.56     31.72 o
  -6   6   6        8.45        0.00     11.85 o
  -5   6   6      912.69      900.28     31.37 o
  -4   6   6     2964.81     2933.67     56.81 o
  -3   6   6       99.71       94.45      9.76 o
  -2   6   6      251.89      236.31     11.50 o
  -1   6   6     8377.63     8582.47    126.17 o
   0   6   6     4750.17     4557.17     79.12 o
   1   6   6     2885.21     2815.86     52.28 o
   2   6   6     8522.72     8310.96    162.77 o
   3   6   6      371.94      464.95     22.66 o
   4   6   6     2561.10     2651.70     77.03 o
   5   6   6      873.83      865.08     38.34 o
   6   6   6       74.61       37.99     18.82 o
   7   6   6      612.82      705.45     54.72 o
   8   6   6       17.91       40.43     48.45 o
   9   6   6       86.05        0.35     35.55 o
  -9   7   6       30.04      -11.15     52.98 o
  -8   7   6      877.65      879.72     45.66 o
  -7   7   6       29.65       55.07     54.37 o
  -6   7   6      118.05      177.41     23.00 o
  -5   7   6      176.29      141.51     40.78 o
  -4   7   6     3846.74     3762.50     70.06 o
  -3   7   6      662.95      628.07     18.47 o
  -2   7   6     2490.12     2389.25     41.82 o
  -1   7   6      814.12      771.67     19.52 o
   0   7   6     3620.50     3498.30     64.48 o
   1   7   6      400.94      333.90     13.94 o
   2   7   6       63.70       51.58     14.29 o
   3   7   6     5007.43     5211.38    108.40 o
   4   7   6      355.40      302.88     30.32 o
   5   7   6     2063.48     2073.47     65.87 o
   6   7   6     1920.74     1747.58     49.84 o
   7   7   6       45.40       13.94     37.99 o
   8   7   6        9.93      -22.31     28.23 o
   9   7   6      222.20      168.69     27.88 o
  -9   8   6        8.44       35.20     40.43 o
  -8   8   6      919.17      948.73     48.10 o
  -7   8   6      315.15      313.69     47.40 o
  -6   8   6       39.36       61.34     17.78 o
  -5   8   6      202.44      189.95     15.68 o
  -4   8   6     2063.84     2120.17     45.66 o
  -3   8   6      258.14      289.99     13.59 o
  -2   8   6      150.00      208.43     11.50 o
  -1   8   6       15.72        5.93      9.06 o
   0   8   6     4261.74     4160.18     65.87 o
   1   8   6      246.50      219.58     13.94 o
   2   8   6     8215.82     7839.38    134.19 o
   3   8   6      679.99      606.46     25.44 o
   4   8   6      444.50      437.07     31.37 o
   5   8   6       93.76       73.54     46.70 o
   6   8   6       74.47       77.03     16.38 o
   7   8   6       33.16       12.20     21.96 o
   8   8   6       97.43      128.61     32.07 o
  -8   9   6     1142.53     1140.43     53.68 o
  -7   9   6      180.47      157.19     56.46 o
  -6   9   6       65.12       52.98     23.70 o
  -5   9   6       63.62       57.51     14.29 o
  -4   9   6     1371.31     1303.54     33.11 o
  -3   9   6      477.60      491.09     17.43 o
  -2   9   6     1945.09     1803.35     34.85 o
  -1   9   6     3795.80     3807.46     62.04 o
   0   9   6      657.23      691.51     18.47 o
   1   9   6      772.86      717.65     23.70 o
   2   9   6      280.80      200.06     16.73 o
   3   9   6       53.25       43.57     14.99 o
   4   9   6      488.03      574.74     23.70 o
   5   9   6     1002.20     1040.39     36.95 o
   6   9   6     2257.96     2300.72     71.10 o
   7   9   6      513.03      471.92     35.20 o
   8   9   6      187.21      200.76     48.80 o
  -8  10   6      285.69      327.28     38.34 o
  -7  10   6        1.35       -1.39     17.78 o
  -6  10   6        9.31       16.03     32.07 o
  -5  10   6      276.84      277.44     19.52 o
  -4  10   6     2563.96     2672.96     64.48 o
  -3  10   6     1239.11     1296.22     28.58 o
  -2  10   6      413.87      439.16     16.38 o
  -1  10   6        1.40       -8.02      8.02 o
   0  10   6     1735.77     1761.53     38.69 o
   1  10   6      270.42      250.95     17.08 o
   2  10   6     5643.34     5517.75     99.68 o
   3  10   6      645.01      668.15     24.40 o
   4  10   6        1.85       -3.83     24.05 o
   5  10   6      416.27      370.15     27.88 o
   6  10   6       50.63       70.75     23.35 o
   7  10   6        9.23        0.00     35.20 o
   8  10   6      139.98      189.26     39.04 o
  -8  11   6      310.23      259.66     66.57 o
  -7  11   6      450.21      476.11     36.95 o
  -6  11   6      380.21      403.96     45.31 o
  -5  11   6      182.81      200.41     17.43 o
  -4  11   6     1450.47     1500.12     43.57 o
  -3  11   6     1129.81     1168.66     46.70 o
  -2  11   6     2494.08     2606.39     47.05 o
  -1  11   6     1427.93     1364.19     32.41 o
   0  11   6     4476.69     4429.26     94.45 o
   1  11   6     3897.06     3966.74     75.28 o
   2  11   6      162.45      153.71     15.68 o
   3  11   6      240.80      183.33     17.08 o
   4  11   6     1193.85     1173.54     39.39 o
   5  11   6      219.06      185.08     19.17 o
   6  11   6     2523.70     2459.65     66.57 o
   7  11   6      168.45      162.77     29.63 o
  -8  12   6      289.28      218.88     46.36 o
  -7  12   6        2.06      -18.47     18.47 o
  -6  12   6      565.83      501.55     35.20 o
  -5  12   6       47.77       -1.39     14.64 o
  -4  12   6     4454.76     4762.11    103.52 o
  -3  12   6       36.28        9.06     13.59 o
  -2  12   6       24.79       29.28     11.50 o
  -1  12   6        2.94        5.23     14.29 o
   0  12   6     2650.63     2818.65     67.27 o
   1  12   6     2120.13     2178.73    138.37 o
   2  12   6     2921.03     2979.68     62.04 o
   3  12   6       55.59       67.97     17.78 o
   4  12   6      328.71      370.15     21.61 o
   5  12   6      302.52      348.54     21.96 o
   6  12   6       29.91       35.55     15.68 o
   7  12   6      142.63      138.37     28.58 o
  -7  13   6      347.43      320.66     34.16 o
  -6  13   6      329.51      272.91     27.88 o
  -5  13   6      541.50      512.70     26.14 o
  -4  13   6      102.49      133.84     18.82 o
  -3  13   6      823.76      814.89     28.23 o
  -2  13   6       95.80       97.24     13.24 o
  -1  13   6      111.22       63.78     18.12 o
   0  13   6     1211.00     1220.59     39.39 o
   1  13   6      209.22      184.73     26.14 o
   2  13   6       12.04        5.58     17.78 o
   3  13   6      132.34      103.17     18.82 o
   4  13   6       92.06       79.12     16.38 o
   5  13   6      306.97      312.29     30.32 o
   6  13   6     1676.26     1758.74     56.46 o
   7  13   6        2.73       20.56     35.20 o
  -7  14   6      299.59      262.80     30.67 o
  -6  14   6        3.92       11.15     23.35 o
  -5  14   6        3.68        8.02     18.82 o
  -4  14   6     1529.39     1556.23     47.40 o
  -3  14   6       75.61       38.34     12.20 o
  -2  14   6      464.69      522.81     31.02 o
  -1  14   6      963.16     1011.12     43.92 o
   0  14   6      238.64      225.51     31.37 o
   1  14   6      992.48     1030.64     42.87 o
   2  14   6      634.98      663.62     25.09 o
   3  14   6      849.51      797.46     27.19 o
   4  14   6     1218.74     1194.10     37.29 o
   5  14   6       23.46       33.81     16.03 o
   6  14   6       31.09      -19.17     19.17 o
  -6  15   6      103.28       48.80     24.05 o
  -5  15   6     1116.98     1133.45     43.22 o
  -4  15   6      455.08      408.84     28.58 o
  -3  15   6      682.56      722.18     59.60 o
  -2  15   6      104.84       98.99     23.70 o
  -1  15   6     2084.40     2038.62     69.71 o
   0  15   6      798.66      818.72     43.22 o
   1  15   6      315.39      266.29     20.22 o
   2  15   6       30.23       20.91     16.38 o
   3  15   6      207.92      196.93     15.34 o
   4  15   6      121.03      119.20     19.17 o
   5  15   6      119.49      127.22     51.24 o
   6  15   6      681.62      744.48     74.94 o
  -6  16   6       17.62        6.62     33.81 o
  -5  16   6       71.77       85.04     39.73 o
  -4  16   6      320.77      376.42     39.04 o
  -3  16   6       85.99       65.87     24.05 o
  -2  16   6       20.95       52.63     28.93 o
  -1  16   6      319.82      372.24     41.82 o
   0  16   6     1802.21     1901.29     97.24 o
   1  16   6      442.95      399.43     26.14 o
   2  16   6      598.66      590.78     26.84 o
   3  16   6      183.41      164.86     18.47 o
   4  16   6       24.05       -0.35     16.03 o
   5  16   6       12.71       -6.27     26.14 o
   6  16   6       37.36       32.76     47.40 o
  -5  17   6      147.77      316.13     46.01 o
  -4  17   6      768.74      853.23     74.24 o
  -3  17   6      457.96      549.65     44.61 o
  -2  17   6       81.88       54.72     27.19 o
  -1  17   6      153.35       94.45     20.91 o
   0  17   6        0.39       -8.71     25.79 o
   1  17   6        0.89      -16.03     16.03 o
   2  17   6       65.63       49.14     31.02 o
   4  17   6        5.59      -13.24     13.24 o
   5  17   6      181.45      253.74     76.68 o
  -5  18   6        2.10      142.90     61.69 o
  -4  18   6       12.44      125.47     54.72 o
  -3  18   6      260.45      252.34     94.80 o
  -2  18   6      237.63      233.17     28.58 o
  -1  18   6       13.11        6.62     20.22 o
   0  18   6      558.50      655.95     49.14 o
   1  18   6      445.53      351.68     39.73 o
   2  18   6        6.06       56.12     49.49 o
   3  18   6       34.76       12.20     36.95 o
   4  18   6      129.02      137.33     21.96 o
  -4  19   6      304.57      166.95     37.99 o
  -3  19   6      200.51      157.89     37.99 o
  -2  19   6       21.53      -28.23     36.95 o
  -1  19   6       61.73      151.62     31.37 o
   0  19   6       62.30       69.01     25.44 o
   1  19   6      333.05      461.12     38.34 o
   2  19   6       79.58       67.27     73.19 o
   3  19   6       69.46       40.08     32.07 o
  -1  20   6        4.01      -18.47     40.08 o
   0  20   6       42.61      203.20     59.60 o
  -9   0   7      217.51      182.98     37.29 o
  -7   0   7      376.39      307.06     25.79 o
  -5   0   7    10524.64    10513.39    247.12 o
  -3   0   7       23.96       18.12     10.80 o
  -1   0   7      385.51      318.57     17.78 o
   1   0   7    16107.98    15693.75    503.99 o
   3   0   7     6628.19     5896.61    191.35 o
   5   0   7        4.11        3.83     23.00 o
   7   0   7     2222.46     2115.99     54.72 o
 -10   1   7       81.36       35.90     64.83 o
  -9   1   7     1337.54     1398.69     49.14 o
  -8   1   7       84.98       69.01     15.68 o
  -7   1   7      998.92     1079.08     32.41 o
  -6   1   7        4.46       19.52     17.78 o
  -5   1   7     3945.65     4047.60     74.94 o
  -4   1   7      371.50      342.27     16.38 o
  -3   1   7       28.03       45.66      6.62 o
  -2   1   7     3633.27     3659.68     57.16 o
  -1   1   7    25507.64    24246.94    442.65 o
   0   1   7      363.98      381.65     16.38 o
   1   1   7      392.73      427.66     20.56 o
   2   1   7      193.38      255.48     12.90 o
   3   1   7     2748.77     2915.20     49.49 o
   4   1   7      165.21      201.11     10.80 o
   5   1   7     3110.30     3240.38     72.15 o
   6   1   7     1511.44     1465.96     41.48 o
   7   1   7       98.99      103.87     12.90 o
   8   1   7       18.53      -24.05     24.05 o
 -10   2   7        1.98       11.15     35.90 o
  -9   2   7     1255.55     1319.23     46.36 o
  -8   2   7      335.39      282.67     23.35 o
  -7   2   7        2.76        1.05     14.99 o
  -6   2   7      876.07      852.53     40.08 o
  -5   2   7     4284.21     4122.54     87.83 o
  -4   2   7      329.96      326.58     13.24 o
  -3   2   7       62.61       35.20      6.97 o
  -2   2   7     1164.82     1056.78     24.75 o
  -1   2   7     4786.83     4657.20     92.71 o
   0   2   7      999.18      946.64     30.32 o
   1   2   7      443.05      523.86     19.17 o
   2   2   7     8449.80     8130.41    135.58 o
   3   2   7     1970.47     2094.38     37.99 o
   4   2   7      196.19      295.56     13.24 o
   5   2   7        8.57      -12.55     16.03 o
   6   2   7     2532.62     2496.95     74.59 o
   7   2   7     1776.93     1728.07     47.75 o
   8   2   7     1292.23     1267.29     49.84 o
 -10   3   7      185.04       66.22     52.63 o
  -9   3   7      183.12      172.88     33.46 o
  -8   3   7      342.51      300.09     26.84 o
  -7   3   7      498.65      461.47     22.31 o
  -6   3   7      286.61      259.66     17.08 o
  -5   3   7     5334.96     5120.76     91.67 o
  -4   3   7     2880.03     2977.24     59.25 o
  -3   3   7      769.56      857.41     23.00 o
  -2   3   7     4386.68     4249.76     74.24 o
  -1   3   7     1965.29     1946.60     44.61 o
   0   3   7      965.18      975.57     31.02 o
   1   3   7      336.41      371.54     16.73 o
   2   3   7      676.85      667.46     19.87 o
   3   3   7    10104.71     9426.98    140.46 o
   4   3   7      607.51      503.99     18.47 o
   5   3   7       73.92       88.88     20.91 o
   6   3   7      104.82      116.76     19.87 o
   7   3   7      310.51      275.00     32.76 o
   8   3   7      394.64      365.97     28.58 o
   9   3   7       71.57       77.03     25.79 o
 -10   4   7        0.09       65.18     56.46 o
  -9   4   7     1299.49     1402.88    176.36 o
  -8   4   7       66.08       64.83     21.61 o
  -7   4   7       92.13      118.85     17.78 o
  -6   4   7      650.21      651.77     23.35 o
  -5   4   7      302.22      272.56     18.12 o
  -4   4   7     2063.08     2262.03     45.66 o
  -3   4   7      739.38      755.99     27.88 o
  -2   4   7      382.31      356.91     13.94 o
  -1   4   7    57745.41    56074.30    874.14 o
   0   4   7     1778.65     1765.71     50.54 o
   1   4   7     3115.58     3145.23     92.01 o
   2   4   7      200.20      205.29     11.85 o
   3   4   7       15.19       22.66     12.20 o
   4   4   7      472.54      426.61     15.34 o
   5   4   7       13.84       -5.93     23.00 o
   6   4   7        1.48       34.85     19.17 o
   7   4   7     1183.03     1338.40     50.89 o
   8   4   7      211.17      200.41     24.75 o
   9   4   7      294.94      317.87     37.29 o
  -9   5   7        1.13       48.80     36.25 o
  -8   5   7        4.99      -16.03     16.03 o
  -7   5   7        9.30       -3.14     18.12 o
  -6   5   7      810.44      846.61     34.16 o
  -5   5   7    10993.44    10556.61    204.59 o
  -4   5   7      408.44      442.30     24.75 o
  -3   5   7      290.87      467.04     14.99 o
  -2   5   7       31.65       16.73      8.36 o
  -1   5   7     5865.43     6170.22    104.21 o
   0   5   7       85.01      143.95     11.85 o
   1   5   7     2258.41     2327.56     44.96 o
   2   5   7      209.44      177.06     14.64 o
   3   5   7     7901.27     7340.97    124.78 o
   4   5   7      463.09      507.82     21.26 o
   5   5   7      347.88      295.56     28.23 o
   6   5   7      257.66      238.75     27.88 o
   7   5   7        1.97        8.36     37.99 o
   8   5   7      160.83      213.66     26.49 o
   9   5   7      334.78      344.01     40.43 o
  -9   6   7      961.25      937.92     46.36 o
  -8   6   7       98.22       70.75     21.26 o
  -7   6   7       14.28      -25.09     28.58 o
  -6   6   7       13.76       -0.70     23.00 o
  -5   6   7      126.85       71.45     15.34 o
  -4   6   7      214.46      185.77     13.24 o
  -3   6   7       79.15       95.15     18.82 o
  -2   6   7     8812.92     9032.09    133.14 o
  -1   6   7    13196.00    12650.99    182.64 o
   0   6   7       32.49       35.90      8.71 o
   1   6   7      125.16       96.89      9.76 o
   2   6   7      566.85      525.60     19.17 o
   3   6   7      327.63      346.45     23.35 o
   4   6   7     2392.49     2725.94     79.12 o
   5   6   7     1449.82     1581.68     56.81 o
   6   6   7       27.42      -10.80     19.17 o
   7   6   7     1584.13     1539.85     58.55 o
   8   6   7        7.11       11.15     32.07 o
   9   6   7      105.65      126.17     35.20 o
  -9   7   7       72.97       22.66     50.54 o
  -8   7   7       82.74      115.37     29.97 o
  -7   7   7        8.29       37.29     34.85 o
  -6   7   7      494.76      445.44     41.13 o
  -5   7   7     5508.23     5719.90    119.20 o
  -4   7   7      181.90      186.12     15.68 o
  -3   7   7      130.25      109.44     11.15 o
  -2   7   7      266.90      325.19     13.24 o
  -1   7   7        1.79        0.00     12.20 o
   0   7   7        7.43       16.38      8.71 o
   1   7   7     1340.02     1309.12     29.97 o
   2   7   7      144.63      158.24     15.68 o
   3   7   7    10246.33     9916.68    194.14 o
   4   7   7      104.16       77.38     21.96 o
   5   7   7      758.68      816.98     40.43 o
   6   7   7        0.64      -13.24     17.78 o
   7   7   7      240.65      229.34     29.97 o
   8   7   7      138.62      162.07     28.23 o
   9   7   7      131.04      195.88     67.62 o
  -9   8   7      215.60      182.29     28.23 o
  -8   8   7        0.19       -3.14     24.40 o
  -7   8   7      102.68       98.29     24.75 o
  -6   8   7       55.75       54.02     20.91 o
  -5   8   7      180.89      162.77     18.47 o
  -4   8   7      287.07      262.80     16.38 o
  -3   8   7       57.36       71.45      9.41 o
  -2   8   7      448.56      432.19     16.73 o
  -1   8   7     8141.19     8095.56    120.94 o
   0   8   7      758.75      732.98     21.61 o
   1   8   7       69.23       35.20     12.55 o
   2   8   7      119.33      105.61     21.26 o
   3   8   7      723.42      663.97     47.05 o
   4   8   7       87.14      107.70     16.38 o
   5   8   7      302.38      302.88     24.05 o
   6   8   7       23.29        9.76     16.38 o
   7   8   7      991.91      975.22     56.81 o
   8   8   7      219.38      225.51     47.40 o
  -8   9   7       62.93       -1.39     39.73 o
  -7   9   7        5.29      -12.90     19.17 o
  -6   9   7      530.75      483.08     33.11 o
  -5   9   7     3627.46     3757.62    121.64 o
  -4   9   7      416.93      416.16     18.82 o
  -3   9   7       31.23       15.34      9.06 o
  -2   9   7        3.56       -3.14      8.02 o
  -1   9   7      560.55      508.52     16.73 o
   0   9   7       39.17       38.34     10.46 o
   1   9   7       11.26       24.75     11.85 o
   2   9   7      373.59      412.32     22.66 o
   3   9   7     5801.18     5738.73    120.25 o
   4   9   7      864.63      851.49     31.37 o
   5   9   7        3.76        9.06     18.12 o
   6   9   7      157.08      144.30     21.61 o
   7   9   7      674.84      703.36     49.49 o
   8   9   7      335.32      362.13     41.13 o
  -8  10   7       64.45       18.47     25.44 o
  -7  10   7        2.35       56.12     25.44 o
  -6  10   7     1347.22     1366.28     55.42 o
  -5  10   7       37.30       16.38     16.03 o
  -4  10   7      347.64      352.72     28.23 o
  -3  10   7       70.50       65.53     11.50 o
  -2  10   7     1603.02     1757.34     34.85 o
  -1  10   7    13466.69    13760.39    200.41 o
   0  10   7     1910.68     1978.67     42.17 o
   1  10   7      237.27      305.67     18.82 o
   2  10   7       32.35       18.47     13.94 o
   3  10   7     1108.50     1037.95     36.60 o
   4  10   7        3.91       19.87     18.47 o
   5  10   7       10.66       23.00     18.82 o
   6  10   7      174.25      157.54     18.82 o
   7  10   7      480.55      619.71     71.80 o
   8  10   7      315.73      257.92     66.22 o
  -8  11   7        1.21       71.80     34.16 o
  -7  11   7       26.79       11.15     22.31 o
  -6  11   7      109.96       52.98     24.05 o
  -5  11   7      683.96      653.17     65.53 o
  -4  11   7       69.35       73.19     16.03 o
  -3  11   7      412.23      418.95     28.93 o
  -2  11   7        8.32        6.27     11.85 o
  -1  11   7       10.29       16.38     14.64 o
   0  11   7       13.17       43.22     13.94 o
   1  11   7       92.59      107.00     16.03 o
   2  11   7      296.46      276.74     20.91 o
   3  11   7     8839.20     8677.27    174.97 o
   4  11   7     2632.29     2707.81     68.31 o
   5  11   7      422.58      396.99     20.91 o
   6  11   7       90.23       54.37     16.38 o
   7  11   7       52.73       72.85     35.55 o
  -7  12   7      132.70      154.75     49.14 o
  -6  12   7        3.36      -12.90     30.67 o
  -5  12   7       47.03       50.54     18.47 o
  -4  12   7      163.64      206.34     54.02 o
  -3  12   7       10.84       -4.53     10.80 o
  -2  12   7     1884.60     1870.27     42.17 o
  -1  12   7     6304.23     6519.81    114.32 o
   0  12   7     6517.12     6410.71    131.05 o
   1  12   7     1418.04     1406.36     43.22 o
   2  12   7        6.51        9.76     12.55 o
   3  12   7       22.37       33.81     17.08 o
   4  12   7      350.20      348.19     31.02 o
   5  12   7      124.59      116.76     19.17 o
   6  12   7        6.86       27.19     20.22 o
   7  12   7     1663.02     1815.55     58.55 o
  -7  13   7        3.85       -3.83     46.70 o
  -6  13   7      655.65      728.80     43.57 o
  -5  13   7     4742.67     4793.48    107.70 o
  -4  13   7      259.06      271.16     24.40 o
  -3  13   7     1117.75     1025.41     30.67 o
  -2  13   7      758.02      704.40     40.08 o
  -1  13   7       44.47       55.77     17.78 o
   0  13   7     2263.37     2303.85     59.60 o
   1  13   7       16.44        7.32     15.68 o
   2  13   7      593.84      605.76     24.75 o
   3  13   7     5103.46     5283.53    100.03 o
   4  13   7      830.74      872.75     36.95 o
   5  13   7      463.21      454.50     24.05 o
   6  13   7       32.17       67.62     17.78 o
   7  13   7       19.74       21.96     31.72 o
  -7  14   7       89.00      129.31     39.73 o
  -6  14   7      283.22      286.85     37.29 o
  -5  14   7        2.82      111.53     48.80 o
  -4  14   7     1003.02     1002.40     52.28 o
  -3  14   7      160.44      176.36     29.97 o
  -2  14   7       51.89      103.17     37.64 o
  -1  14   7     4201.57     4205.15    115.72 o
   0  14   7      357.93      411.98     24.75 o
   1  14   7        3.07      -12.90     12.90 o
   2  14   7      747.46      819.42     29.63 o
   3  14   7      295.88      281.97     23.70 o
   4  14   7      106.37       93.41     16.73 o
   5  14   7      198.88      195.53     21.61 o
   6  14   7       16.29       51.58     40.78 o
  -6  15   7      559.66      504.34     37.99 o
  -5  15   7     1468.62     1514.76     47.40 o
  -4  15   7       91.71       56.12     16.03 o
  -3  15   7        1.79       45.31     25.44 o
  -2  15   7      584.67      638.88     34.16 o
  -1  15   7       59.44       57.16     20.22 o
   0  15   7      169.01      126.17     18.47 o
   1  15   7      177.76      116.76     29.63 o
   2  15   7      167.52      151.62     17.43 o
   3  15   7     1965.82     1986.33     44.96 o
   4  15   7      252.14      225.51     21.96 o
   5  15   7        8.66       72.50     28.58 o
   6  15   7      179.74      204.24     48.80 o
  -6  16   7      610.33      528.39    110.84 o
  -5  16   7      292.19      254.78     33.81 o
  -4  16   7      410.50      519.67     47.40 o
  -3  16   7      101.27      110.49     41.13 o
  -2  16   7      331.86      321.01     46.70 o
  -1  16   7     1302.67     1377.08    172.18 o
   0  16   7      291.43      239.10     40.78 o
   1  16   7      274.79      274.30     57.86 o
   2  16   7      550.53      481.33     41.82 o
   3  16   7      624.31      633.65     30.32 o
   4  16   7      187.43      190.65     33.11 o
   5  16   7        4.51       -6.27     23.00 o
  -5  17   7      138.33      101.08     33.81 o
  -4  17   7        8.05      -28.93     28.93 o
  -3  17   7      531.24      472.27     36.25 o
  -2  17   7      166.28      224.46     32.76 o
  -1  17   7      372.99      434.28     42.52 o
   0  17   7      203.91      176.01     23.35 o
   1  17   7      293.92      349.24     36.25 o
   2  17   7      253.20      208.08     42.87 o
   3  17   7      160.83      150.22     26.49 o
   4  17   7       48.54       25.44     48.80 o
   5  17   7       54.51       59.60     28.23 o
  -4  18   7        7.48      -27.19     35.20 o
  -3  18   7       30.48       28.58     50.89 o
  -2  18   7      795.55      815.59     65.18 o
  -1  18   7      340.48      361.79    102.82 o
   0  18   7       99.44       99.33     26.14 o
   1  18   7      412.63      449.27     35.55 o
   2  18   7       34.77       14.29     81.56 o
   3  18   7      263.92      287.20     36.60 o
   4  18   7      162.52      136.28     60.65 o
  -3  19   7      125.32       95.85     44.26 o
  -2  19   7       51.96       79.12     40.08 o
  -1  19   7      570.21      637.83     47.40 o
   0  19   7       24.42       42.87     23.70 o
   1  19   7       29.65       26.14     66.57 o
   2  19   7      597.29      645.15     38.69 o
  -2  20   7      732.03      942.80     87.14 o
  -1  20   7      229.36      272.21     52.63 o
   0  20   7      390.27      559.06     55.07 o
 -10   0   8      708.94      493.19     50.54 o
  -8   0   8     4422.81     4545.67    126.17 o
  -6   0   8     1500.49     1634.66     57.16 o
  -4   0   8     2809.01     2825.27     78.07 o
  -2   0   8      764.23      857.41     30.32 o
   0   0   8     3136.01     2909.97    108.05 o
   2   0   8      883.00      851.14     44.26 o
   4   0   8     3197.98     3006.17     82.60 o
   6   0   8      398.96      345.06     24.05 o
   8   0   8      353.98      408.14     57.16 o
 -10   1   8        8.41       50.54     80.16 o
  -9   1   8      177.16       86.79     36.25 o
  -8   1   8     1230.77     1174.23     57.16 o
  -7   1   8      288.35      294.17     18.47 o
  -6   1   8      820.62      855.67     27.88 o
  -5   1   8     1038.25     1127.53     36.25 o
  -4   1   8     6444.84     6377.60    110.49 o
  -3   1   8      167.93      205.64      9.76 o
  -2   1   8     5071.15     5406.57     91.32 o
  -1   1   8     9998.06    10041.46    189.26 o
   0   1   8      111.82      135.23     11.50 o
   1   1   8     1987.26     1920.46     44.26 o
   2   1   8       24.91       39.04      8.71 o
   3   1   8     1187.76     1381.62     31.37 o
   4   1   8      514.49      552.79     22.31 o
   5   1   8       19.84       51.24     11.15 o
   6   1   8     7327.39     7524.65    131.75 o
   7   1   8      320.48      276.74     20.22 o
   8   1   8      112.19      241.19     54.02 o
 -10   2   8       20.73      108.74     56.81 o
  -9   2   8       29.64       39.39     39.73 o
  -8   2   8      744.97      754.24     29.28 o
  -7   2   8        5.66        6.97     14.64 o
  -6   2   8      787.82      871.70     32.76 o
  -5   2   8     1023.53     1037.26     29.28 o
  -4   2   8     4730.40     4524.06     81.56 o
  -3   2   8      911.80     1094.77     24.75 o
  -2   2   8      157.57      158.24     11.50 o
  -1   2   8     5735.69     5600.70    110.14 o
   0   2   8     2232.94     2075.56     47.40 o
   1   2   8       82.00       87.83     11.85 o
   2   2   8    15402.42    15185.58    246.42 o
   3   2   8     4315.56     3922.83     63.78 o
   4   2   8     1481.27     1759.09     34.51 o
   5   2   8     2556.85     2677.14     49.14 o
   6   2   8      423.01      347.84     29.63 o
   7   2   8       67.05       47.40     26.84 o
   8   2   8       84.81      120.94     33.81 o
   9   2   8      227.74      353.42     56.81 o
 -10   3   8      227.10      240.84     48.80 o
  -9   3   8       22.28      -27.19     28.23 o
  -8   3   8     2728.44     2948.31     91.32 o
  -7   3   8      422.75      452.06     21.61 o
  -6   3   8        9.21        6.97     14.29 o
  -5   3   8     1753.39     1875.85     47.40 o
  -4   3   8      451.88      421.39     18.47 o
  -3   3   8      618.31      728.45     24.05 o
  -2   3   8     3658.79     3375.27     61.34 o
  -1   3   8     1300.50     1065.49     32.07 o
   0   3   8     2626.10     2634.27     57.16 o
   1   3   8     3646.55     3520.61     73.19 o
   2   3   8      519.30      594.61     19.52 o
   3   3   8     3020.55     3106.20     58.90 o
   4   3   8       50.47       71.80     10.11 o
   5   3   8      341.31      326.23     23.70 o
   6   3   8     2743.16     2840.26     85.39 o
   7   3   8     1603.96     1594.23     48.80 o
   8   3   8      182.87      196.58     35.55 o
   9   3   8      542.07      512.70     59.95 o
  -9   4   8        1.92      -19.87     34.85 o
  -8   4   8      859.69      917.36     51.24 o
  -7   4   8       72.05       52.28     37.64 o
  -6   4   8      447.62      441.25     20.22 o
  -5   4   8        0.43      -12.90     12.90 o
  -4   4   8     2943.19     2871.28     55.42 o
  -3   4   8     1592.08     1759.78     37.64 o
  -2   4   8     1046.77     1326.20     37.99 o
  -1   4   8     5710.03     5902.19    116.41 o
   0   4   8     6233.10     6088.66    119.55 o
   1   4   8      340.66      316.13     16.03 o
   2   4   8    13044.30    12637.74    207.03 o
   3   4   8      856.79      934.44     28.23 o
   4   4   8      823.13      822.56     29.63 o
   5   4   8      620.49      553.13     27.88 o
   6   4   8      148.29      158.24     27.19 o
   7   4   8       31.97        1.74     28.93 o
   8   4   8        5.45       81.56     35.20 o
   9   4   8      165.52      170.79    126.17 o
  -9   5   8       34.02       12.55     25.44 o
  -8   5   8     2305.29     2363.11     82.26 o
  -7   5   8       57.47       46.70     21.96 o
  -6   5   8      436.80      444.39     25.09 o
  -5   5   8      231.42      217.14     20.22 o
  -4   5   8     1394.76     1425.53     37.64 o
  -3   5   8       26.40        4.18      9.06 o
  -2   5   8     4684.43     4628.62     81.56 o
  -1   5   8        9.65       16.73     11.85 o
   0   5   8    11280.75    10951.15    206.68 o
   1   5   8       71.88       72.85     11.50 o
   2   5   8      637.37      659.79     19.52 o
   3   5   8       15.94       25.09     12.20 o
   4   5   8      565.72      530.13     37.29 o
   5   5   8       49.50       24.75     16.03 o
   6   5   8     5728.03     6206.12    158.93 o
   7   5   8      102.14      112.93     30.67 o
   8   5   8      158.57      232.83     39.04 o
   9   5   8      130.08       42.87     89.23 o
  -9   6   8       23.07       58.55     27.88 o
  -8   6   8      361.17      257.92     28.93 o
  -7   6   8        2.06       21.61     15.34 o
  -6   6   8     1178.04     1108.36     36.95 o
  -5   6   8      762.14      788.75     30.67 o
  -4   6   8     3266.55     3274.54     62.74 o
  -3   6   8       84.54      120.60     11.15 o
  -2   6   8      323.96      319.96     13.24 o
  -1   6   8      790.03      746.57     21.26 o
   0   6   8      655.14      742.39     24.75 o
   1   6   8       27.64       21.96      9.76 o
   2   6   8     7199.39     6742.52    135.23 o
   3   6   8      257.03      317.52     19.87 o
   4   6   8     1102.93     1068.97     42.87 o
   5   6   8      269.36      274.30     34.85 o
   6   6   8      493.72      520.02     26.84 o
   7   6   8      306.01      271.86     32.41 o
   8   6   8       27.66       62.74     29.63 o
   9   6   8       14.26      102.12     59.60 o
  -9   7   8      115.23       44.26     70.41 o
  -8   7   8      249.45      251.65     28.23 o
  -7   7   8        8.10      -12.55     17.43 o
  -6   7   8       92.35      135.23     24.40 o
  -5   7   8        0.64       -9.76     16.73 o
  -4   7   8      111.61       97.24     12.55 o
  -3   7   8      156.05      214.35     11.85 o
  -2   7   8     4484.32     4508.03     71.80 o
  -1   7   8     3280.88     3331.35     55.07 o
   0   7   8     1043.70     1000.66     31.72 o
   1   7   8      172.52      161.72     12.90 o
   2   7   8       80.22       78.42     13.24 o
   3   7   8        2.37       15.34     14.29 o
   4   7   8       20.74       25.44     13.59 o
   5   7   8      126.01      140.46     18.12 o
   6   7   8     3106.94     3237.94     79.12 o
   7   7   8       64.86       31.72     19.87 o
   8   7   8        4.62       23.35     51.93 o
  -8   8   8       27.23       -9.06     21.26 o
  -7   8   8      192.23      164.16     25.44 o
  -6   8   8       10.83        7.32     26.49 o
  -5   8   8      515.90      533.96     25.09 o
  -4   8   8     1420.36     1308.42     33.46 o
  -3   8   8      157.88      162.77     13.94 o
  -2   8   8       74.97       91.67     10.80 o
  -1   8   8       54.10       76.33     10.11 o
   0   8   8       29.87        8.36      9.76 o
   1   8   8      222.18      196.58     37.99 o
   2   8   8     2231.63     2138.30     53.68 o
   3   8   8       25.08       51.58     18.12 o
   4   8   8       31.02       66.22     16.38 o
   5   8   8      776.31      704.40     30.67 o
   6   8   8      326.35      367.01     33.11 o
   7   8   8       73.74       65.18     21.26 o
   8   8   8        4.64        7.32     40.43 o
  -8   9   8      292.60      302.53     33.81 o
  -7   9   8      247.45      239.80     39.73 o
  -6   9   8        0.01       -6.27     25.79 o
  -5   9   8      238.91      253.74     25.79 o
  -4   9   8       60.42       91.67     13.24 o
  -3   9   8     1563.28     1471.89     32.07 o
  -2   9   8      972.97      979.75     24.40 o
  -1   9   8      584.34      619.71     18.47 o
   0   9   8      574.07      548.60     19.52 o
   1   9   8     2884.22     2949.00     97.24 o
   2   9   8      323.39      286.15     20.91 o
   3   9   8      173.93      165.21     18.12 o
   4   9   8       10.72       10.80     17.08 o
   5   9   8       43.68       31.37     16.03 o
   6   9   8      818.29      764.35     31.02 o
   7   9   8      374.57      416.85     44.61 o
   8   9   8       26.08       52.63     34.51 o
  -8  10   8      189.28      160.68     28.58 o
  -7  10   8      134.07      155.10     49.84 o
  -6  10   8      221.55      206.68     33.11 o
  -5  10   8      322.73      288.94     25.79 o
  -4  10   8      152.73      155.10     15.34 o
  -3  10   8     1519.28     1493.50     45.31 o
  -2  10   8      333.37      326.23     15.34 o
  -1  10   8        1.53       -4.88     10.11 o
   0  10   8        7.05       21.26     13.24 o
   1  10   8     2104.00     2106.58     54.02 o
   2  10   8     4135.17     4269.28     94.11 o
   3  10   8     1359.94     1338.05     43.22 o
   4  10   8      154.97      172.53     23.00 o
   5  10   8      942.59      911.43     37.99 o
   6  10   8      131.47       76.68     21.26 o
   7  10   8        9.83       34.51     20.91 o
  -8  11   8      548.92      614.83     63.78 o
  -7  11   8      644.61      623.19     35.90 o
  -6  11   8       11.21      -20.22     21.26 o
  -5  11   8       53.74       93.76     20.56 o
  -4  11   8      509.97      489.70     26.49 o
  -3  11   8      320.71      279.18     15.68 o
  -2  11   8     2193.53     2297.93     43.92 o
  -1  11   8     1095.56     1109.41     29.97 o
   0  11   8      248.55      317.52     22.31 o
   1  11   8     1736.98     1922.90     50.89 o
   2  11   8     1529.61     1517.90     44.96 o
   3  11   8      103.39      151.27     29.28 o
   4  11   8       99.69      100.03     33.11 o
   5  11   8      799.77      812.10     47.40 o
   6  11   8     2318.43     2420.96     57.51 o
   7  11   8      160.57      127.22     22.31 o
  -7  12   8      159.69      170.79     43.92 o
  -6  12   8       36.45       37.64     46.70 o
  -5  12   8       43.05       48.45     23.35 o
  -4  12   8     2041.96     2093.34     55.77 o
  -3  12   8       75.15       73.19     16.73 o
  -2  12   8     1675.28     1770.94     37.29 o
  -1  12   8      165.77      189.95     16.03 o
   0  12   8      121.11      114.67     20.22 o
   1  12   8     3269.73     3308.35    159.28 o
   2  12   8     7335.77     7279.97    129.66 o
   3  12   8      783.42      732.63     34.51 o
   4  12   8      410.26      365.97     24.40 o
   5  12   8        3.85       13.59     18.82 o
   6  12   8      236.51      259.31     26.49 o
   7  12   8        1.89      -20.22     20.22 o
  -7  13   8       56.45      -22.31     22.31 o
  -6  13   8      579.65      605.07     48.10 o
  -5  13   8     1191.66     1232.44     51.58 o
  -4  13   8       25.20       39.73     29.97 o
  -3  13   8     1738.25     1737.48     41.48 o
  -2  13   8      866.33      844.17     34.16 o
  -1  13   8        4.42       35.20     25.44 o
   0  13   8      129.98      164.86     25.44 o
   1  13   8      110.94      106.30     34.51 o
   2  13   8       10.33       20.22     16.73 o
   3  13   8        1.11       -8.02     15.68 o
   4  13   8       27.96       35.20     29.97 o
   5  13   8      362.82      354.12     24.05 o
   6  13   8     1804.40     1794.29     96.20 o
  -7  14   8      266.19      296.61     84.00 o
  -6  14   8      120.93       44.96     20.91 o
  -5  14   8       67.92       29.63     41.13 o
  -4  14   8     1079.60     1144.26     40.08 o
  -3  14   8        4.67      -13.24     17.43 o
  -2  14   8      577.85      603.67     56.12 o
  -1  14   8      909.46      918.75     34.51 o
   0  14   8      176.77      142.20     28.23 o
   1  14   8     1303.79     1231.74     43.22 o
   2  14   8      165.59      161.03     18.12 o
   3  14   8       79.25       50.54     15.68 o
   4  14   8      138.32       98.64     36.95 o
   5  14   8      343.94      321.35     23.00 o
   6  14   8      235.16      209.12     29.97 o
  -6  15   8        1.73       17.08     26.14 o
  -5  15   8      556.88      631.56     36.95 o
  -4  15   8      265.26      340.87     31.72 o
  -3  15   8     1780.87     1921.51    120.60 o
  -2  15   8      661.61      691.85    100.03 o
  -1  15   8        5.82        3.83     19.17 o
   0  15   8     1034.39      964.41     36.25 o
   1  15   8      914.65      904.81     42.87 o
   2  15   8       67.77       23.00     24.05 o
   3  15   8      777.47      749.36     50.54 o
   4  15   8       19.87       24.05     16.73 o
   5  15   8      209.05      227.60     21.96 o
   6  15   8     1048.09      992.30     70.06 o
  -6  16   8       74.02       59.60     34.85 o
  -5  16   8      272.47      283.02     55.42 o
  -4  16   8      279.29      324.84     63.09 o
  -3  16   8        1.91       25.09     41.13 o
  -2  16   8        2.91       32.76     22.66 o
  -1  16   8      541.55      595.31     33.81 o
   0  16   8        0.76        1.39     28.93 o
   1  16   8      864.08      848.35     36.95 o
   2  16   8     1563.81     1589.69     50.89 o
   3  16   8       41.59       34.85     14.29 o
   4  16   8       32.69      -15.68     31.72 o
   5  16   8       63.54      117.11     65.87 o
  -5  17   8      269.23      133.49     33.81 o
  -4  17   8      423.40      310.90     42.87 o
  -3  17   8     1015.95      980.10     63.09 o
  -2  17   8      245.92      277.09     31.37 o
  -1  17   8        1.73       15.34     37.64 o
   0  17   8       69.18       54.72     34.85 o
   1  17   8      134.21      116.41     24.05 o
   2  17   8      258.01      252.34     45.31 o
   3  17   8       62.70       99.68     20.22 o
   4  17   8       29.34      103.87     26.84 o
   5  17   8      349.12      236.31     28.23 o
  -4  18   8        1.25      -29.28     29.28 o
  -3  18   8      752.55      739.26     63.78 o
  -2  18   8      160.07      155.80     33.11 o
  -1  18   8       18.77       -8.02     34.51 o
   0  18   8       36.83       24.40     21.96 o
   1  18   8     1039.18     1013.91     52.63 o
   2  18   8      230.54      202.15     45.31 o
   3  18   8       34.52       34.85     41.13 o
   4  18   8      192.36      161.03     52.63 o
  -3  19   8      813.05      996.13     85.74 o
  -2  19   8       74.60       38.69     78.77 o
  -1  19   8       23.68       56.81     32.07 o
   0  19   8       72.61      163.12     40.08 o
   1  19   8      742.33      666.06     41.82 o
   2  19   8       94.70      178.10     54.37 o
  -1  20   8       33.34        8.02     33.11 o
  -9   0   9      305.43      303.93     33.81 o
  -7   0   9      497.28      518.28     31.37 o
  -5   0   9       70.93       70.75     18.12 o
  -3   0   9     4880.59     4860.40    118.50 o
  -1   0   9    26781.95    26452.86    590.78 o
   1   0   9     3784.40     3930.15    141.51 o
   3   0   9        0.91        8.36     34.85 o
   5   0   9       41.55       11.50     13.94 o
   7   0   9      285.26      326.58     50.89 o
 -10   1   9       65.90      -21.26     21.26 o
  -9   1   9       75.52       47.75     53.33 o
  -8   1   9      130.94      157.54     22.66 o
  -7   1   9       56.01       18.12     14.99 o
  -6   1   9        0.41        3.49     11.50 o
  -5   1   9    10236.50     9822.93    164.86 o
  -4   1   9      314.31      315.08     16.03 o
  -3   1   9      304.45      319.96     11.85 o
  -2   1   9      231.33      289.99     14.64 o
  -1   1   9        5.47       12.20     16.03 o
   0   1   9       40.20       50.19      9.76 o
   1   1   9     1767.82     1760.13     42.17 o
   2   1   9      868.30      987.07     28.93 o
   3   1   9     2966.00     2725.24     47.40 o
   4   1   9     1133.96     1134.85     26.49 o
   5   1   9      422.29      415.11     17.78 o
   6   1   9      154.39      162.42     12.55 o
   7   1   9      542.57      538.50     24.40 o
   8   1   9      293.04      291.03     40.78 o
  -9   2   9     2728.06     2838.52     76.68 o
  -8   2   9       79.47       23.70     19.87 o
  -7   2   9       36.90       36.95     21.61 o
  -6   2   9     1860.64     1830.19     43.92 o
  -5   2   9      319.23      291.03     18.47 o
  -4   2   9       28.85       26.84     16.03 o
  -3   2   9        6.89       26.49      7.32 o
  -2   2   9       29.57       35.20     10.11 o
  -1   2   9    22064.08    21118.44    388.62 o
   0   2   9      295.10      352.72     17.08 o
   1   2   9       70.64       61.34     11.50 o
   2   2   9      198.70      265.94     27.53 o
   3   2   9     1536.07     1337.00     31.37 o
   4   2   9      389.82      493.53     16.73 o
   5   2   9     2294.06     2500.78     46.70 o
   6   2   9      555.55      592.52     27.53 o
   7   2   9      152.01      160.33     21.26 o
   8   2   9     2113.99     2139.34     62.04 o
   9   2   9       71.47      103.17     34.16 o
  -9   3   9        0.10       -1.39     19.17 o
  -8   3   9       21.34       46.01     40.43 o
  -7   3   9     1128.33     1133.80     34.16 o
  -6   3   9        2.49        6.97     10.80 o
  -5   3   9    19486.92    18523.90    347.50 o
  -4   3   9       24.96       23.35     12.90 o
  -3   3   9      278.32      335.64     17.43 o
  -2   3   9     8984.96    10094.79    229.34 o
  -1   3   9     3549.17     3562.09     74.94 o
   0   3   9      375.30      539.89     20.22 o
   1   3   9     2336.59     2252.27     50.89 o
   2   3   9        3.62       21.96     11.85 o
   3   3   9    12020.37    11606.76    192.05 o
   4   3   9     3745.82     4154.26     68.66 o
   5   3   9      778.02      756.33     30.32 o
   6   3   9       76.89       95.85     17.78 o
   7   3   9      176.06      144.30     20.56 o
   8   3   9      223.36      219.93     26.84 o
   9   3   9     1072.93     1151.58     73.89 o
  -9   4   9     2303.37     2478.82     85.74 o
  -8   4   9       75.63       43.22     21.96 o
  -7   4   9      130.15      139.07     18.12 o
  -6   4   9      192.76      189.61     18.82 o
  -5   4   9       63.62       25.44     27.19 o
  -4   4   9       24.25       31.02     10.11 o
  -3   4   9      500.36      561.50     25.09 o
  -2   4   9     1523.46     1555.19     34.51 o
  -1   4   9    34888.24    34779.50    634.00 o
   0   4   9     1019.20      949.43     44.61 o
   1   4   9      656.03      680.70     23.00 o
   2   4   9      544.96      516.89     19.17 o
   3   4   9      623.26      606.11     27.53 o
   4   4   9       98.26       94.80     20.91 o
   5   4   9     2593.79     2567.35     63.43 o
   6   4   9      241.40      284.06     21.96 o
   7   4   9      775.67      796.76     37.64 o
   8   4   9       69.01      142.20     25.79 o
   9   4   9       30.57        1.39     33.46 o
  -9   5   9        0.23      -12.55     20.22 o
  -8   5   9       65.46       59.60     34.85 o
  -7   5   9       46.83       54.72     16.73 o
  -6   5   9        0.37       -9.41     11.85 o
  -5   5   9    11576.51    11473.97    222.37 o
  -4   5   9       50.81       42.52     10.80 o
  -3   5   9      620.32      656.30     21.61 o
  -2   5   9        0.37       16.38     13.24 o
  -1   5   9      442.50      456.94     23.35 o
   0   5   9      721.42      654.56     23.00 o
   1   5   9     4361.01     4302.39     88.18 o
   2   5   9     1400.98     1417.17     32.76 o
   3   5   9    12664.40    11907.55    229.69 o
   4   5   9       36.62       54.02     15.34 o
   5   5   9      174.91      218.88     19.52 o
   6   5   9      199.27      196.23     19.87 o
   7   5   9        5.52       23.35     17.78 o
   8   5   9        0.27       63.43     30.67 o
   9   5   9      506.90      495.63     68.31 o
  -9   6   9      729.75      633.30     93.06 o
  -8   6   9      201.59      250.25     33.81 o
  -7   6   9       19.10       11.15     19.52 o
  -6   6   9      195.50      209.47     20.91 o
  -5   6   9       19.86       10.11     20.91 o
  -4   6   9        4.00       13.24     20.56 o
  -3   6   9       33.39       66.22     10.11 o
  -2   6   9        9.59        6.97      8.36 o
  -1   6   9    10037.93     9248.53    177.76 o
   0   6   9     1553.97     1711.68     63.43 o
   1   6   9       29.45       56.81     11.15 o
   2   6   9      141.96      118.16     18.82 o
   3   6   9        0.31        2.79     16.03 o
   4   6   9      521.43      619.71     38.34 o
   5   6   9      189.43      208.78     26.14 o
   6   6   9        3.10       36.25     18.82 o
   7   6   9     1427.16     1467.71     42.52 o
   8   6   9      112.63      178.80     31.37 o
   9   6   9      394.38      303.58     32.76 o
  -9   7   9       43.53        5.23     33.46 o
  -8   7   9      144.10      150.57     28.93 o
  -7   7   9      102.75       99.68     62.39 o
  -6   7   9        7.50      -16.03     16.03 o
  -5   7   9     1124.88     1181.55     45.31 o
  -4   7   9      109.10      151.62     15.34 o
  -3   7   9      140.99      144.64     14.99 o
  -2   7   9      631.11      637.83     25.09 o
  -1   7   9        8.46       33.46     11.15 o
   0   7   9       78.88       81.91     11.85 o
   1   7   9     1746.02     1733.29     42.52 o
   2   7   9       18.78       11.50     13.59 o
   3   7   9     3961.99     3999.16     88.53 o
   4   7   9        1.03       37.64     16.03 o
   5   7   9      589.77      515.84     28.23 o
   6   7   9        3.61       18.82     16.73 o
   7   7   9      106.58      102.82     23.35 o
   8   7   9        2.11        1.05     21.26 o
  -8   8   9       89.50       90.27     27.88 o
  -7   8   9      326.66      302.88     32.41 o
  -6   8   9       67.03       64.48     21.61 o
  -5   8   9      169.12      131.75     18.47 o
  -4   8   9        1.58        8.02     12.90 o
  -3   8   9      348.37      392.11     16.03 o
  -2   8   9       49.73       39.39     10.11 o
  -1   8   9     3123.58     3000.59     51.24 o
   0   8   9      319.00      363.18     19.87 o
   1   8   9       27.25       18.82     14.64 o
   2   8   9       60.64       20.22     13.94 o
   3   8   9      194.66      221.67     20.56 o
   4   8   9        3.81       25.09     14.64 o
   5   8   9      532.84      450.31     34.51 o
   6   8   9       15.74       22.31     17.78 o
   7   8   9      156.74      174.27     22.66 o
   8   8   9       97.80       81.21     40.43 o
  -8   9   9      120.66      151.62     33.11 o
  -7   9   9      327.57      321.70     35.55 o
  -6   9   9       80.23       57.16     21.61 o
  -5   9   9      143.21      104.56     19.17 o
  -4   9   9      358.87      411.98     37.64 o
  -3   9   9      753.49      741.00     21.61 o
  -2   9   9      245.18      200.41     16.73 o
  -1   9   9        5.33      -11.15     11.15 o
   0   9   9       94.28       63.43     13.94 o
   1   9   9      359.58      382.00     43.22 o
   2   9   9      810.05      773.06     29.63 o
   3   9   9     1729.32     1728.07     50.19 o
   4   9   9      525.48      562.54     27.19 o
   5   9   9      293.62      304.62     24.40 o
   6   9   9       86.65      119.55     20.56 o
   7   9   9       82.64       83.30     19.17 o
   8   9   9       71.96       56.46     41.48 o
  -8  10   9      169.28      215.40     38.34 o
  -7  10   9      300.73      323.10     42.52 o
  -6  10   9      193.58      175.32     29.63 o
  -5  10   9       88.76       51.93     19.87 o
  -4  10   9     1411.92     1424.14     35.90 o
  -3  10   9      840.08      804.43     23.70 o
  -2  10   9       13.35       16.38     10.11 o
  -1  10   9     1825.14     1883.86     37.29 o
   0  10   9      949.11      891.92     41.13 o
   1  10   9      208.81      227.95     25.09 o
   2  10   9      103.04       75.63     21.26 o
   3  10   9        0.51       17.43     16.38 o
   4  10   9      108.98      116.76     16.73 o
   5  10   9        6.07       21.26     23.35 o
   6  10   9      136.53      143.95     20.56 o
   7  10   9      200.30      266.29     33.81 o
  -8  11   9        4.07        3.83     25.44 o
  -7  11   9       41.68       78.77     27.53 o
  -6  11   9      713.13      766.44     66.57 o
  -5  11   9     1106.03     1174.58     50.54 o
  -4  11   9      409.31      408.14     23.35 o
  -3  11   9      749.66      789.79     22.66 o
  -2  11   9      184.13      166.60     14.29 o
  -1  11   9       13.77       39.73     12.90 o
   0  11   9      233.42      269.77     22.66 o
   1  11   9      279.45      263.15     19.17 o
   2  11   9      711.98      686.28     31.37 o
   3  11   9     2435.77     2498.69     63.43 o
   4  11   9     1441.75     1317.83     44.96 o
   5  11   9     1060.91     1058.17     41.13 o
   6  11   9      118.05      147.78     22.66 o
   7  11   9       50.32      -16.38     19.17 o
  -7  12   9        4.39      -29.28     29.28 o
  -6  12   9       50.57       65.18     33.11 o
  -5  12   9       74.99       26.49     56.46 o
  -4  12   9      396.18      367.71     27.19 o
  -3  12   9      135.45      119.55     18.12 o
  -2  12   9     2305.77     2543.65     57.16 o
  -1  12   9     4553.82     4857.61    104.56 o
   0  12   9     3034.54     3026.03     71.45 o
   1  12   9       14.61       22.66     25.79 o
   2  12   9      709.83      730.19     29.97 o
   3  12   9       17.28       15.34     14.99 o
   4  12   9      284.45      324.84     24.75 o
   5  12   9       36.77        3.49     14.29 o
   6  12   9      140.28      112.23     28.23 o
   7  12   9      633.52      656.65     41.13 o
  -7  13   9       14.41       64.13     57.16 o
  -6  13   9     1338.42     1302.15    107.70 o
  -5  13   9     2565.69     2628.35     84.00 o
  -4  13   9      285.64      239.80     24.05 o
  -3  13   9      528.39      507.82     21.96 o
  -2  13   9       23.46       20.22     18.82 o
  -1  13   9     1286.71     1358.61     52.63 o
   0  13   9     1704.68     1794.64     51.24 o
   1  13   9       11.78       56.46     17.78 o
   2  13   9     1982.99     1875.15     53.68 o
   3  13   9     2591.49     2779.96     71.10 o
   4  13   9     1197.34     1143.21     43.92 o
   5  13   9       92.22      100.38     19.87 o
   6  13   9       23.10       24.75     49.84 o
  -7  14   9        3.09        8.02     25.79 o
  -6  14   9        0.65       11.85     65.53 o
  -5  14   9        2.26       20.22     28.58 o
  -4  14   9      457.15      414.07     36.95 o
  -3  14   9       90.61       51.93     32.41 o
  -2  14   9     1273.30     1324.80     70.41 o
  -1  14   9     3586.55     3539.43     82.95 o
   0  14   9       32.78       35.90     15.34 o
   1  14   9      166.55      147.78     23.00 o
   2  14   9     1142.36     1005.54     36.25 o
   3  14   9       18.44      -13.94     16.38 o
   4  14   9      454.89      449.27     31.37 o
   5  14   9      158.47      132.79     30.32 o
   6  14   9        2.88       34.51     27.53 o
  -6  15   9      564.71      642.36     63.09 o
  -5  15   9     1798.28     1847.96     66.57 o
  -4  15   9       45.76       93.41     24.40 o
  -3  15   9       56.67       18.82     27.88 o
  -2  15   9      602.98      661.88     37.99 o
  -1  15   9       48.47       87.83     25.09 o
   0  15   9      238.31      268.73     22.66 o
   1  15   9       39.50        2.09     16.38 o
   2  15   9       42.02       63.09     18.47 o
   3  15   9      767.15      726.71     43.22 o
   4  15   9       60.10       38.34     19.17 o
   5  15   9       32.09       22.66     25.79 o
   6  15   9      388.50      355.16     52.28 o
  -6  16   9       15.10       80.51     48.45 o
  -5  16   9      135.27       70.41     32.76 o
  -4  16   9      210.77      262.45     48.80 o
  -3  16   9       36.56       45.31     34.85 o
  -2  16   9      394.26      411.98     34.51 o
  -1  16   9     1470.56     1342.23     59.25 o
   0  16   9      187.01      132.79     39.04 o
   1  16   9       49.27       70.06     27.19 o
   2  16   9      277.09      302.53     37.29 o
   3  16   9        0.31       -4.53     18.47 o
   4  16   9      251.34      254.78     27.53 o
   5  16   9       68.39       53.33     38.34 o
  -4  17   9      371.08      492.49     66.57 o
  -3  17   9      669.32      747.27     72.85 o
  -2  17   9       16.81       37.29     29.28 o
  -1  17   9       68.63      104.56     26.49 o
   0  17   9      323.55      385.83     35.20 o
   1  17   9        9.97      -11.50     24.40 o
   2  17   9       68.45        7.67     23.70 o
   3  17   9      127.70       67.27     23.00 o
   4  17   9      233.81      166.95     19.52 o
  -2  18   9      546.36      625.28     94.45 o
  -1  18   9      820.89      980.79     55.07 o
   0  18   9     1058.80     1090.58    107.00 o
   1  18   9      160.13      167.65     29.63 o
   2  18   9        1.72       -0.70     21.61 o
   3  18   9       54.66      127.91     56.12 o
  -2  19   9       43.15       82.95     34.51 o
  -1  19   9       93.34      108.05     31.72 o
   0  19   9       90.87       48.80     24.05 o
   1  19   9      109.58      163.81     34.85 o
  -8   0  10      954.32      882.51     47.75 o
  -6   0  10     4422.04     4504.19    120.25 o
  -4   0  10     1653.50     1695.65     75.98 o
  -2   0  10      494.12      564.64     25.09 o
   0   0  10     1023.53      966.85     42.87 o
   2   0  10    16598.81    15842.23    514.10 o
   4   0  10      799.00     1015.30     32.41 o
   6   0  10      595.96      711.72     50.19 o
  -9   1  10      162.77      209.47     27.53 o
  -8   1  10      524.66      534.31     25.09 o
  -7   1  10      263.40      243.63     23.00 o
  -6   1  10       12.50       -4.53     12.90 o
  -5   1  10       27.43       33.81     16.73 o
  -4   1  10       17.87        4.18     11.15 o
  -3   1  10       71.45       44.96      8.02 o
  -2   1  10    16293.93    15594.76    250.60 o
  -1   1  10       19.27        8.71      9.06 o
   0   1  10     1651.38     1506.74     38.69 o
   1   1  10     1610.06     1677.88     41.82 o
   2   1  10     1072.63     1205.25     33.81 o
   3   1  10      167.16      214.70     17.78 o
   4   1  10      119.02      109.09     11.85 o
   5   1  10      309.77      262.10     15.34 o
   6   1  10     2754.72     2961.55     61.69 o
   7   1  10       86.89      111.53     19.87 o
   8   1  10       27.57      -24.75     24.75 o
  -9   2  10        4.41       30.32     20.91 o
  -8   2  10       20.82       20.56     14.29 o
  -7   2  10      238.35      262.10     19.52 o
  -6   2  10     1607.25     1644.07     40.43 o
  -5   2  10      272.76      245.37     20.91 o
  -4   2  10     4814.88     4823.81    101.08 o
  -3   2  10     3334.80     3309.05     54.37 o
  -2   2  10     1930.98     2051.51     48.45 o
  -1   2  10     1685.01     1915.23     45.66 o
   0   2  10       10.73       18.82     10.80 o
   1   2  10      216.84      254.43     17.43 o
   2   2  10    11608.40    10823.24    205.99 o
   3   2  10       25.61       13.24      9.76 o
   4   2  10       74.06      113.62     11.85 o
   5   2  10       34.17       11.85      9.06 o
   6   2  10       95.43       81.91     20.91 o
   7   2  10       36.23       58.55     16.38 o
   8   2  10      545.86      518.28     91.67 o
   9   2  10       81.20      -29.63     29.63 o
  -9   3  10        2.91       -3.83     48.10 o
  -8   3  10     2535.60     2486.14     67.97 o
  -7   3  10       64.03       64.83     15.68 o
  -6   3  10      643.11      613.78     33.46 o
  -5   3  10       23.09       45.66     16.73 o
  -4   3  10     1015.00      959.88     31.72 o
  -3   3  10      170.40      179.15     13.94 o
  -2   3  10     6289.52     6028.36    119.90 o
  -1   3  10      126.06      158.93     12.55 o
   0   3  10       77.01      127.57     13.94 o
   1   3  10      915.99      972.78     28.93 o
   2   3  10     1249.56     1174.23     51.93 o
   3   3  10      275.45      229.34     20.22 o
   4   3  10      279.15      222.72     14.99 o
   5   3  10        9.60       -4.53     12.90 o
   6   3  10     3374.13     3503.88     82.95 o
   7   3  10      543.82      520.72     27.53 o
   8   3  10      134.19      142.90     20.22 o
   9   3  10      110.12      -29.28     29.28 o
  -9   4  10      236.29      176.01     96.20 o
  -8   4  10      159.05      200.06     40.43 o
  -7   4  10       92.05       82.26     17.43 o
  -6   4  10     3145.48     3107.24     91.67 o
  -5   4  10      112.26      107.00     14.64 o
  -4   4  10     3969.56     3774.35    102.12 o
  -3   4  10        7.08       -5.23      9.06 o
  -2   4  10     6110.53     5932.86    118.50 o
  -1   4  10       70.52       66.22     11.85 o
   0   4  10     3246.61     3341.46     71.45 o
   1   4  10      679.58      809.31     30.32 o
   2   4  10    16381.64    14842.61    277.79 o
   3   4  10        2.38       13.59     11.85 o
   4   4  10       65.20       67.97     14.64 o
   5   4  10       34.84       47.40     16.38 o
   6   4  10      596.01      682.09     31.72 o
   7   4  10       98.74       96.89     20.56 o
   8   4  10        8.32       -9.76     21.26 o
   9   4  10        9.45       -5.93     41.82 o
  -9   5  10       21.05       77.38     29.97 o
  -8   5  10     1259.73     1377.08     57.51 o
  -7   5  10        0.69       16.03     19.87 o
  -6   5  10      434.70      432.19     25.79 o
  -5   5  10      734.44      722.87     31.02 o
  -4   5  10      687.99      715.21     28.23 o
  -3   5  10      227.65      217.84     13.94 o
  -2   5  10     8246.63     8385.20    140.81 o
  -1   5  10      912.21      897.49     42.87 o
   0   5  10      791.63      884.25     34.51 o
   1   5  10      531.15      493.53     20.22 o
   2   5  10     5315.33     5274.47    107.00 o
   3   5  10      889.38      907.95     39.39 o
   4   5  10      239.07      317.52     21.96 o
   5   5  10     1106.48     1124.39     38.34 o
   6   5  10     5143.02     5138.19    112.93 o
   7   5  10      325.17      289.99     25.44 o
   8   5  10      148.00      150.57     21.61 o
  -9   6  10      128.90       94.11     28.58 o
  -8   6  10      157.68      143.95    106.65 o
  -7   6  10       63.51       50.19     28.23 o
  -6   6  10      970.57      953.61     45.66 o
  -5   6  10     2537.12     2439.79     70.06 o
  -4   6  10      930.66      946.99     36.95 o
  -3   6  10      156.23      127.57     13.59 o
  -2   6  10     2036.52     1985.29     42.52 o
  -1   6  10      710.28      659.44     24.05 o
   0   6  10     2373.20     2470.11     69.01 o
   1   6  10       99.48      146.74     15.34 o
   2   6  10    10458.63     9914.59    235.61 o
   3   6  10       76.35       71.45     13.24 o
   4   6  10      221.30      238.05     27.19 o
   5   6  10      145.40      157.89     20.56 o
   6   6  10      730.38      722.87     31.37 o
   7   6  10        9.34        9.76     22.66 o
   8   6  10       43.50       48.80     20.56 o
  -8   7  10      181.34      163.12     27.19 o
  -7   7  10      175.22      147.08     25.09 o
  -6   7  10       37.91       29.28     16.73 o
  -5   7  10      224.44      210.52     28.58 o
  -4   7  10     1059.60     1001.01     33.46 o
  -3   7  10        0.34       -4.18     10.80 o
  -2   7  10     2002.39     2000.62     42.87 o
  -1   7  10     1834.80     1792.55     45.31 o
   0   7  10        4.80       -9.76      9.76 o
   1   7  10      567.24      542.33     29.97 o
   2   7  10     1007.52      880.41     31.72 o
   3   7  10       22.13       48.45     13.59 o
   4   7  10      168.79      197.97     21.61 o
   5   7  10      554.04      502.94     28.23 o
   6   7  10     2207.60     2417.48     65.87 o
   7   7  10        3.25       17.78     27.53 o
   8   7  10        1.59      -17.08     17.08 o
  -8   8  10       89.88      121.29     91.67 o
  -7   8  10      266.14      247.46     26.84 o
  -6   8  10      181.54      144.99     17.78 o
  -5   8  10       62.31       43.22     14.64 o
  -4   8  10       39.61       28.58     11.85 o
  -3   8  10       28.01       11.85     10.46 o
  -2   8  10      389.31      401.17     29.28 o
  -1   8  10      192.23      210.52     17.43 o
   0   8  10        2.48      -19.52     19.52 o
   1   8  10      143.98      126.52     24.40 o
   2   8  10     1968.58     1869.22     50.54 o
   3   8  10      234.81      263.15     21.96 o
   4   8  10      426.36      385.83     24.75 o
   5   8  10        3.12       -7.32     15.68 o
   6   8  10      644.57      575.09     69.01 o
   7   8  10       70.31       82.60     19.87 o
   8   8  10      170.29       87.48     36.25 o
  -8   9  10       99.69       37.29     22.66 o
  -7   9  10       21.04      -16.73     23.70 o
  -6   9  10       48.61       52.63     24.75 o
  -5   9  10       11.85       37.99     21.96 o
  -4   9  10      183.51      226.20     20.56 o
  -3   9  10      103.64      139.07     12.55 o
  -2   9  10       96.32      143.25     12.55 o
  -1   9  10       41.78       62.74     13.24 o
   0   9  10     1182.66     1129.62     59.25 o
   1   9  10      214.43      214.00     25.09 o
   2   9  10      753.22      869.96     33.11 o
   3   9  10        8.87        6.97     16.03 o
   4   9  10      538.91      429.40     25.44 o
   5   9  10       82.20       64.83     23.00 o
   6   9  10      953.21      948.73     39.39 o
   7   9  10      252.32      264.19     36.60 o
  -8  10  10      258.05      185.08     27.53 o
  -7  10  10       55.77       -6.62     18.82 o
  -6  10  10        2.50       -8.02     22.31 o
  -5  10  10      390.67      381.30     33.11 o
  -4  10  10      344.26      365.27     27.53 o
  -3  10  10     3124.71     3176.25     55.77 o
  -2  10  10      220.75      162.07     13.59 o
  -1  10  10       36.16       43.22     11.85 o
   0  10  10      596.22      642.01     35.55 o
   1  10  10     2293.20     2312.22     71.80 o
   2  10  10     1942.77     1879.68     67.62 o
   3  10  10      514.78      587.29     33.11 o
   4  10  10      237.51      231.08     24.75 o
   5  10  10      336.44      292.08     25.79 o
   6  10  10      466.34      498.76     31.37 o
   7  10  10        4.88       17.43     22.66 o
  -7  11  10      933.12      835.80     44.96 o
  -6  11  10       46.00       70.41     20.91 o
  -5  11  10       52.28       65.87     26.84 o
  -4  11  10      298.82      309.50     20.22 o
  -3  11  10      432.44      394.90     19.87 o
  -2  11  10     1855.92     1746.89     36.25 o
  -1  11  10      331.52      318.22     21.96 o
   0  11  10        9.18       23.70     13.59 o
   1  11  10     1353.09     1297.27     73.19 o
   2  11  10      516.88      501.90     31.37 o
   3  11  10       17.71      -15.34     15.34 o
   4  11  10      811.11      821.86     37.29 o
   5  11  10     1067.15     1078.39     41.82 o
   6  11  10     1063.55     1050.85     40.08 o
   7  11  10      450.17      447.53     31.72 o
  -7  12  10      265.39      189.95     48.45 o
  -6  12  10      141.48      135.93     23.00 o
  -5  12  10      304.49      363.88     29.97 o
  -4  12  10      504.35      478.20     28.58 o
  -3  12  10       47.25       55.77     12.55 o
  -2  12  10      816.75      813.15     26.84 o
  -1  12  10        0.03       -2.09     13.94 o
   0  12  10      538.11      508.87     25.44 o
   1  12  10     2232.58     2207.66     71.45 o
   2  12  10     3548.85     3443.58    141.86 o
   3  12  10     2871.02     2966.08     91.67 o
   4  12  10      338.22      365.27     28.58 o
   5  12  10      521.27      530.13     31.02 o
   6  12  10      377.47      362.48     28.58 o
  -7  13  10      589.50      582.76     44.61 o
  -6  13  10       73.46       10.11     19.52 o
  -5  13  10       18.46       19.17     19.17 o
  -4  13  10       31.17        2.44     20.22 o
  -3  13  10     1753.04     1751.42     60.30 o
  -2  13  10     3315.84     3446.02     78.42 o
  -1  13  10     1318.50     1312.60     41.82 o
   0  13  10      124.43      117.81     21.26 o
   1  13  10      127.20      114.67     24.75 o
   2  13  10      107.79       49.14     28.23 o
   3  13  10        0.04       26.84     17.78 o
   4  13  10       61.49       53.68     18.12 o
   5  13  10      244.86      306.72     43.22 o
   6  13  10     1278.96     1442.61     46.01 o
  -7  14  10      135.29      256.18     61.34 o
  -6  14  10      460.60      425.22    117.81 o
  -5  14  10       77.38       75.28     24.40 o
  -4  14  10      164.34      166.25     37.99 o
  -3  14  10      335.75      372.24     56.81 o
  -2  14  10      433.41      411.28     34.85 o
  -1  14  10       11.18       50.89     16.38 o
   0  14  10        2.92       16.38     15.34 o
   1  14  10     1367.93     1260.32     40.78 o
   2  14  10      782.24      892.96     64.83 o
   3  14  10       61.53       80.86     25.09 o
   4  14  10      517.90      458.33     47.40 o
   5  14  10       11.16       64.13     25.09 o
   6  14  10       84.09       49.84     35.55 o
  -6  15  10        3.97       -1.39     31.72 o
  -5  15  10       21.74       62.74     39.04 o
  -4  15  10      274.83      254.09     32.76 o
  -3  15  10      606.64      546.16     56.81 o
  -2  15  10     1445.59     1510.23     68.66 o
  -1  15  10      159.62      169.39     24.05 o
   0  15  10        1.57        5.23     18.12 o
   1  15  10      554.53      573.35     31.37 o
   2  15  10     1058.91      952.91     47.05 o
   3  15  10      189.30      167.30     22.66 o
   4  15  10        2.42       -4.18     27.19 o
   5  15  10      647.66      628.42     65.87 o
  -5  16  10      277.17      368.06     63.78 o
  -4  16  10        1.28       14.99     29.63 o
  -3  16  10      971.50      966.85     64.48 o
  -2  16  10      247.62      262.80     32.07 o
  -1  16  10       62.17       37.29     44.26 o
   0  16  10       12.10       10.11     24.05 o
   1  16  10      612.32      620.05     38.34 o
   2  16  10     1025.07     1039.35     51.24 o
   3  16  10        2.06      -21.26     31.02 o
   4  16  10        0.92       47.75     39.04 o
  -4  17  10      134.98      179.85     45.31 o
  -3  17  10      519.33      711.02     64.83 o
  -2  17  10      393.24      490.40     44.61 o
  -1  17  10      211.93      224.11     25.09 o
   0  17  10      198.61      179.50     28.93 o
   1  17  10      658.43      673.03     35.20 o
   2  17  10       87.11       41.82     23.70 o
   3  17  10       28.48      -25.79     25.79 o
   4  17  10        1.97       42.17     80.16 o
  -4  18  10       36.97      297.65     72.85 o
  -3  18  10      393.32      570.56     71.45 o
  -2  18  10       69.56       91.67     39.73 o
  -1  18  10        1.73       34.85     23.35 o
   0  18  10        4.57       18.82     71.80 o
   1  18  10      296.07      314.38     42.17 o
   2  18  10      390.31      397.69     39.04 o
   3  18  10      293.46      382.00     50.89 o
  -2  19  10      419.54      379.21     48.45 o
  -1  19  10      370.57      404.66     74.24 o
   0  19  10       17.12      -19.17     34.85 o
  -9   0  11        8.15       13.24     29.63 o
  -7   0  11     1474.60     1375.69     74.24 o
  -5   0  11     1712.08     1733.29     58.21 o
  -3   0  11      787.00      676.87     28.58 o
  -1   0  11    14481.47    13170.66    302.18 o
   1   0  11     5191.74     5087.30    126.17 o
   3   0  11      434.33      359.69     34.85 o
   5   0  11        9.11       -8.36     15.34 o
   7   0  11        5.32       -2.09     27.19 o
  -9   1  11      291.77      268.03     23.35 o
  -8   1  11      112.64      118.85     33.11 o
  -7   1  11       11.71       11.85     20.91 o
  -6   1  11      693.12      644.80     40.08 o
  -5   1  11     5062.37     5086.95    108.40 o
  -4   1  11      319.45      325.19     25.44 o
  -3   1  11      256.20      286.15     25.44 o
  -2   1  11      331.13      295.21     16.38 o
  -1   1  11     1224.49     1490.71     63.43 o
   0   1  11      189.42      170.44     13.94 o
   1   1  11      140.70      189.61     16.73 o
   2   1  11        5.86       20.22     11.15 o
   3   1  11     3296.04     3382.94     74.24 o
   4   1  11      365.07      383.74     18.82 o
   5   1  11     3465.51     3418.14     60.99 o
   6   1  11       11.41       39.04     13.94 o
   7   1  11       60.21       31.72     13.94 o
   8   1  11        0.09       87.48     48.10 o
  -9   2  11     1344.95     1434.94     54.37 o
  -8   2  11       68.89       48.80     22.31 o
  -7   2  11       15.23       21.61     19.52 o
  -6   2  11      333.63      306.37     25.44 o
  -5   2  11     1321.00     1310.86     42.52 o
  -4   2  11      348.38      275.00     20.56 o
  -3   2  11      765.11      871.35     23.70 o
  -2   2  11     2776.57     2884.87     74.24 o
  -1   2  11     6144.41     5545.63    111.18 o
   0   2  11     3033.63     3128.15     70.41 o
   1   2  11     2770.98     2698.40     60.99 o
   2   2  11      950.11     1000.31     37.64 o
   3   2  11      129.00       66.92     13.59 o
   4   2  11      106.23       68.66     12.90 o
   5   2  11     1133.05     1126.83     39.04 o
   6   2  11       30.64       29.28     14.99 o
   7   2  11      277.80      291.38     19.87 o
   8   2  11      393.68      365.27     39.73 o
  -9   3  11      256.76      302.53     46.36 o
  -8   3  11       12.26       43.57     18.82 o
  -7   3  11      124.25      140.11     22.31 o
  -6   3  11        7.56       13.24     19.87 o
  -5   3  11    11176.23    11335.59    220.63 o
  -4   3  11      202.11      174.97     19.17 o
  -3   3  11     1824.39     1852.84     46.36 o
  -2   3  11      363.20      361.09     25.79 o
  -1   3  11      439.59      469.83     21.61 o
   0   3  11      936.94      964.76     36.60 o
   1   3  11     4234.92     4325.04     89.92 o
   2   3  11       88.34       75.98     14.29 o
   3   3  11     4574.74     4470.73     81.91 o
   4   3  11        1.64       31.02     25.09 o
   5   3  11     1700.22     1820.78     50.54 o
   6   3  11      195.70      208.78     20.56 o
   7   3  11        0.15       19.52     18.82 o
   8   3  11       72.56      132.10     23.35 o
  -9   4  11     2571.24     2698.75     73.89 o
  -8   4  11        5.45       36.95     41.48 o
  -7   4  11       84.68       81.56     29.63 o
  -6   4  11      467.64      468.44     25.09 o
  -5   4  11        8.88       13.59     18.82 o
  -4   4  11      133.46      104.91     16.03 o
  -3   4  11      295.80      218.54     21.26 o
  -2   4  11      182.38      243.98     20.22 o
  -1   4  11    19428.74    18515.88    344.01 o
   0   4  11      604.61      655.61     24.75 o
   1   4  11     4203.69     4223.97     89.23 o
   2   4  11        0.94        2.79     11.85 o
   3   4  11       99.56      124.78     20.91 o
   4   4  11        0.31        4.88     11.50 o
   5   4  11     2818.80     2961.20     71.80 o
   6   4  11        6.54        2.09     13.94 o
   7   4  11      596.78      697.43     36.25 o
   8   4  11      143.21      139.76     29.28 o
  -9   5  11       69.47       61.69     33.81 o
  -8   5  11      240.99      200.06     49.84 o
  -7   5  11       12.12      -21.96     23.35 o
  -6   5  11      141.33      159.28     31.02 o
  -5   5  11    10191.27    10378.50    203.90 o
  -4   5  11      169.37      144.64     33.46 o
  -3   5  11      362.58      368.06     17.78 o
  -2   5  11     2256.60     2216.37     52.98 o
  -1   5  11      108.72      217.49     18.47 o
   0   5  11      205.70      242.24     17.08 o
   1   5  11     2258.78     2375.31     55.07 o
   2   5  11       84.60       78.42     14.29 o
   3   5  11     8016.62     8011.21    161.03 o
   4   5  11      275.75      294.17     31.02 o
   5   5  11     1238.70     1239.41     40.43 o
   6   5  11       20.07        8.71     13.24 o
   7   5  11       78.64       76.68     22.66 o
   8   5  11       38.33       82.26     30.32 o
  -9   6  11      924.90      990.20     80.51 o
  -8   6  11       61.81       44.96     29.97 o
  -7   6  11       10.70        7.67     18.47 o
  -6   6  11      629.71      627.03     31.02 o
  -5   6  11       98.78      136.63     31.02 o
  -4   6  11       62.67       99.33     16.73 o
  -3   6  11       69.66       37.64     11.85 o
  -2   6  11     1393.91     1315.04     37.64 o
  -1   6  11     7477.02     6842.21    135.93 o
   0   6  11     1778.30     1804.40     94.80 o
   1   6  11      273.15      330.42     18.82 o
   2   6  11      298.97      279.18     28.93 o
   3   6  11       27.46       22.66     14.64 o
   4   6  11      352.82      285.11     23.70 o
   5   6  11     1335.82     1431.81     46.36 o
   6   6  11      147.74      194.49     35.55 o
   7   6  11      199.33      221.32     32.41 o
   8   6  11        0.45       44.26     26.49 o
  -8   7  11      118.18      119.90     30.67 o
  -7   7  11       68.06      115.02     21.26 o
  -6   7  11       26.84      -14.99     14.99 o
  -5   7  11     2647.91     2598.37     64.48 o
  -4   7  11        0.22       21.61     13.59 o
  -3   7  11      840.60      843.47     26.14 o
  -2   7  11      837.47      788.05     24.75 o
  -1   7  11       46.33       46.36     21.61 o
   0   7  11       90.08      102.82     18.47 o
   1   7  11      650.07      553.48     70.41 o
   2   7  11        1.00       19.52     15.34 o
   3   7  11      267.78      173.92     20.91 o
   4   7  11        1.12       23.70     35.20 o
   5   7  11      252.71      255.83     24.75 o
   6   7  11        5.51        9.06     15.68 o
   7   7  11      460.23      423.83     30.67 o
   8   7  11       39.76       23.35     29.63 o
  -8   8  11       31.00      -26.14     26.14 o
  -7   8  11      372.12      376.42     51.58 o
  -6   8  11      210.95      256.18     24.05 o
  -5   8  11        2.88      -10.11     14.29 o
  -4   8  11      512.89      506.43     22.66 o
  -3   8  11      254.87      269.77     18.82 o
  -2   8  11      338.16      323.79     17.08 o
  -1   8  11     1437.94     1502.56     40.78 o
   0   8  11        0.97       21.61     12.55 o
   1   8  11       46.89       27.88     17.78 o
   2   8  11      673.15      693.25     34.85 o
   3   8  11      246.97      222.72     22.31 o
   4   8  11      468.37      482.73     51.58 o
   5   8  11        5.22       13.24     15.34 o
   6   8  11      102.51       36.25     27.88 o
   7   8  11      162.76      179.15     62.39 o
   8   8  11       16.06       53.33     45.31 o
  -8   9  11       29.46      103.87     43.22 o
  -7   9  11       31.26       63.43     27.53 o
  -6   9  11       24.62       34.51     27.88 o
  -5   9  11     1062.69     1074.55     39.04 o
  -4   9  11      267.54      258.97     16.73 o
  -3   9  11      888.98      877.28     28.58 o
  -2   9  11     1478.53     1551.70     37.29 o
  -1   9  11        8.84       -0.70     14.64 o
   0   9  11      703.39      634.00     35.90 o
   1   9  11       83.49       97.59     49.14 o
   2   9  11      437.97      490.40     32.41 o
   3   9  11      133.48      132.45     22.31 o
   4   9  11      739.56      752.15     36.25 o
   5   9  11       90.05      108.40     24.40 o
   6   9  11        2.19       -5.58     27.53 o
   7   9  11       75.99       52.28     35.20 o
  -8  10  11      291.04      288.94     36.25 o
  -7  10  11      275.49      302.53     42.87 o
  -6  10  11      255.64      253.04     38.69 o
  -5  10  11      110.56      199.37     24.40 o
  -4  10  11       45.87       41.82     17.08 o
  -3  10  11       70.86       52.28     13.94 o
  -2  10  11       18.56       12.20     12.55 o
  -1  10  11      129.55      128.26     24.40 o
   0  10  11      657.34      607.16     35.20 o
   1  10  11       87.42       89.57     23.70 o
   2  10  11        5.14       24.40     17.78 o
   3  10  11      194.85      202.15     23.70 o
   4  10  11       48.04       41.48     17.43 o
   5  10  11       18.55       15.34     28.23 o
   6  10  11       68.88       45.66     23.35 o
   7  10  11        1.04       33.11     23.35 o
  -7  11  11      122.87      105.96     31.72 o
  -6  11  11     1061.19     1056.08     66.92 o
  -5  11  11     2188.83     2145.27     74.24 o
  -4  11  11      920.74      927.12     29.63 o
  -3  11  11      299.58      311.94     19.52 o
  -2  11  11       20.64       20.91     20.22 o
  -1  11  11      430.99      449.27     29.97 o
   0  11  11     1575.12     1483.39     54.72 o
   1  11  11      495.34      469.48     70.41 o
   2  11  11      496.69      434.98     32.07 o
   3  11  11       93.20       92.01     21.26 o
   4  11  11     1759.63     1806.49     53.33 o
   5  11  11       96.51       75.98     23.00 o
   6  11  11       11.23       20.56     33.11 o
  -7  12  11       34.96       24.05     34.16 o
  -6  12  11      398.00      395.94     36.60 o
  -5  12  11       12.82      -18.82     18.82 o
  -4  12  11       88.56       62.04     34.16 o
  -3  12  11     1223.84     1086.40     33.11 o
  -2  12  11     1001.31     1017.74     31.72 o
  -1  12  11     3631.67     3651.66     83.30 o
   0  12  11     2062.88     2064.06     70.41 o
   1  12  11       55.26       23.35     17.78 o
   2  12  11      391.43      345.40     41.82 o
   3  12  11       79.87      115.02     21.61 o
   4  12  11      369.03      390.02     29.28 o
   5  12  11      337.70      317.87     29.97 o
   6  12  11      288.76      276.04     32.07 o
  -7  13  11       73.46       64.48     27.53 o
  -6  13  11      607.93      737.51     46.01 o
  -5  13  11     1743.19     1884.21    120.94 o
  -4  13  11      607.97      615.17     28.23 o
  -3  13  11        5.13       57.86     36.95 o
  -2  13  11       83.89       79.82     17.43 o
  -1  13  11       35.20       46.70     16.73 o
   0  13  11      541.79      489.70     34.51 o
   1  13  11      120.77       87.83     33.46 o
   2  13  11      667.91      640.97     36.25 o
   3  13  11      695.42      641.66     32.41 o
   4  13  11     2294.87     2126.45     61.69 o
   5  13  11       61.44       34.16     17.08 o
   6  13  11       73.87      104.91     23.00 o
  -6  14  11      104.32      233.87     64.83 o
  -5  14  11        1.75      -19.87     19.87 o
  -4  14  11       72.18       64.13     30.67 o
  -3  14  11      120.81      104.56     23.70 o
  -2  14  11      231.75      258.27     40.43 o
  -1  14  11     3477.83     3698.72     87.48 o
   0  14  11     1209.42     1255.10     42.17 o
   1  14  11      362.20      334.60     52.28 o
   2  14  11      253.13      236.66     29.97 o
   3  14  11       33.65      -17.78     17.78 o
   4  14  11      909.50      821.51     45.66 o
   5  14  11      306.35      300.44     39.73 o
   6  14  11        0.98       -9.06     35.90 o
  -6  15  11      127.51      266.63     43.22 o
  -5  15  11     1211.09     1043.53     69.71 o
  -4  15  11      177.74      269.42     32.76 o
  -3  15  11       83.34      104.21     43.22 o
  -2  15  11       27.85       24.75     36.25 o
  -1  15  11       13.29       48.80     29.63 o
   0  15  11       12.81      -12.90     16.38 o
   1  15  11       93.62       64.48     55.07 o
   2  15  11       21.92       19.87     20.56 o
   3  15  11      124.11      124.78     29.28 o
   4  15  11      234.12      278.14     30.67 o
   5  15  11       80.05       93.41     28.93 o
  -4  16  11       25.89       -5.23     28.23 o
  -3  16  11       10.85      -11.85     29.97 o
  -2  16  11      257.17      233.87     81.21 o
  -1  16  11      245.52      271.16     30.67 o
   0  16  11      965.03     1025.06     67.97 o
   1  16  11       97.64       38.69     20.22 o
   2  16  11       23.46       39.39     34.85 o
   3  16  11      451.90      441.25     33.81 o
   4  16  11        0.44      -20.22     20.22 o
  -4  17  11      449.00      334.95     42.87 o
  -3  17  11      148.47      161.72     36.25 o
  -2  17  11      119.74      126.17     49.84 o
  -1  17  11       13.53       11.85     28.23 o
   0  17  11       63.87       58.21     29.97 o
   1  17  11        0.41      -22.66     26.84 o
   2  17  11      135.54      110.84     23.35 o
   3  17  11       15.98       40.78     31.02 o
   4  17  11      768.22      740.65    123.73 o
  -3  18  11       32.06      141.16     46.36 o
  -2  18  11      635.55      602.28     45.66 o
  -1  18  11      282.28      215.05    107.00 o
   0  18  11     2133.72     2213.93     79.47 o
   1  18  11      107.68       98.29     32.41 o
   2  18  11       24.57       47.75     26.49 o
  -1  19  11      148.56      243.28     58.21 o
   0  19  11       14.33      -28.93     35.90 o
  -8   0  12        0.18      -20.91     20.91 o
  -6   0  12      692.21      700.92     92.01 o
  -4   0  12      652.63      618.66     44.96 o
  -2   0  12    13032.89    12916.58    478.20 o
   0   0  12       56.14       56.46     13.59 o
   2   0  12     5063.30     5072.66    182.29 o
   4   0  12       33.18       25.09     17.08 o
   6   0  12      925.23      808.27     31.72 o
   8   0  12      155.70      236.66     52.98 o
  -9   1  12       54.81      133.49     23.70 o
  -8   1  12       60.42        3.83     22.66 o
  -7   1  12      483.41      512.36     28.58 o
  -6   1  12      312.09      311.60     35.90 o
  -5   1  12      976.20      971.38     42.87 o
  -4   1  12       32.55       44.61     16.38 o
  -3   1  12       69.13       59.25     10.46 o
  -2   1  12     1536.67     1505.00     34.16 o
  -1   1  12     2519.61     2734.65     52.98 o
   0   1  12      355.95      391.06     53.33 o
   1   1  12      148.52      147.08     16.73 o
   2   1  12     6398.55     6290.12    126.52 o
   3   1  12       48.05       80.51     14.64 o
   4   1  12       77.04       82.26     15.68 o
   5   1  12      327.81      365.62     17.43 o
   6   1  12     1602.98     1617.58     41.48 o
   7   1  12       10.21        3.83     30.32 o
   8   1  12       19.84       23.00     32.76 o
  -9   2  12        6.02      131.05     27.19 o
  -8   2  12      166.59      135.58     27.19 o
  -7   2  12       11.64       25.44     16.38 o
  -6   2  12      159.41      156.84     18.47 o
  -5   2  12      254.56      258.97     24.40 o
  -4   2  12       53.30       49.14     15.34 o
  -3   2  12      150.03      123.03     13.59 o
  -2   2  12     6614.34     6087.27    121.99 o
  -1   2  12      600.06      630.16     24.05 o
   0   2  12      911.87      932.70     29.63 o
   1   2  12      955.33      998.22     31.72 o
   2   2  12     3649.35     3333.79     73.54 o
   3   2  12      338.87      296.61     21.61 o
   4   2  12      910.52      854.62     27.53 o
   5   2  12      182.50      166.25     19.52 o
   6   2  12     1808.57     2020.84     57.16 o
   7   2  12       30.25       20.91     18.12 o
   8   2  12      106.26      137.33     49.14 o
  -9   3  12      126.54      192.05     27.88 o
  -8   3  12      988.26     1021.92     46.36 o
  -7   3  12       66.17       70.75     24.40 o
  -6   3  12     4019.56     4005.43     91.67 o
  -5   3  12     1313.85     1352.69     42.87 o
  -4   3  12       69.02       52.63     16.03 o
  -3   3  12      176.32      150.57     14.64 o
  -2   3  12    16485.87    15900.78    298.00 o
  -1   3  12     1841.91     1755.95     44.96 o
   0   3  12      841.34      733.68     31.02 o
   1   3  12       16.57       19.52     11.85 o
   2   3  12     2673.30     2581.64     59.95 o
   3   3  12      423.96      438.46     27.19 o
   4   3  12      275.62      361.44     30.67 o
   5   3  12      427.08      372.59     22.31 o
   6   3  12     2283.64     2324.42     63.43 o
   7   3  12        0.31       10.11     16.03 o
   8   3  12       25.57       66.92     18.82 o
  -9   4  12       45.55      108.74     48.45 o
  -8   4  12       94.14       83.30     31.37 o
  -7   4  12      224.41      205.29     22.66 o
  -6   4  12     3509.21     3547.80    137.33 o
  -5   4  12     1344.33     1323.41     42.87 o
  -4   4  12      695.21      786.31     35.55 o
  -3   4  12      142.48      137.67     14.64 o
  -2   4  12     4725.55     4886.54    101.08 o
  -1   4  12     2056.94     1967.51     48.80 o
   0   4  12       73.31       63.78     12.90 o
   1   4  12       56.91       46.36     21.26 o
   2   4  12    13959.70    13417.78    254.09 o
   3   4  12      139.53      122.34     19.52 o
   4   4  12     1616.56     1698.44     58.55 o
   5   4  12      113.44      125.47     19.17 o
   6   4  12     1038.62     1088.84     40.43 o
   7   4  12        0.97       65.87     21.61 o
   8   4  12      213.64      251.30     41.13 o
  -9   5  12       60.29       65.18     43.22 o
  -8   5  12      686.02      674.78     33.11 o
  -7   5  12        9.29       43.57     49.84 o
  -6   5  12      881.20      876.23     35.55 o
  -5   5  12      356.53      392.81     25.79 o
  -4   5  12      109.00      124.43     17.78 o
  -3   5  12      491.35      473.32     20.91 o
  -2   5  12    11225.96    10691.49    205.64 o
  -1   5  12        0.24       34.51     13.94 o
   0   5  12     1066.21      964.41     31.02 o
   1   5  12      485.14      380.26     20.56 o
   2   5  12     2529.31     2451.64     98.64 o
   3   5  12      306.74      363.53     25.79 o
   4   5  12      277.11      273.26     21.26 o
   5   5  12        2.81       -0.35     13.59 o
   6   5  12     2203.18     2428.98     77.38 o
   7   5  12      138.07      105.96     21.61 o
   8   5  12      276.47      319.26     49.49 o
  -8   6  12       43.97       94.11     33.46 o
  -7   6  12      105.04       90.27     35.90 o
  -6   6  12     2242.04     2213.93     88.88 o
  -5   6  12      123.16       74.24     17.43 o
  -4   6  12      512.17      516.19     25.09 o
  -3   6  12        0.14       12.90     10.80 o
  -2   6  12     1130.55     1191.66     36.25 o
  -1   6  12      457.57      438.46     21.61 o
   0   6  12      199.10      183.68     16.38 o
   1   6  12      593.87      610.99     24.40 o
   2   6  12     5689.08     5616.04    143.25 o
   3   6  12       10.00       29.28     19.52 o
   4   6  12        3.02       35.90     18.47 o
   5   6  12      115.65      100.38     23.70 o
   6   6  12      774.15      842.42     37.29 o
   7   6  12       12.26       18.12     21.96 o
   8   6  12       26.34       57.86     25.44 o
  -8   7  12       61.72       74.24     32.07 o
  -7   7  12      115.49      107.70     18.12 o
  -6   7  12       10.61       12.20     14.29 o
  -5   7  12      353.77      341.57     36.95 o
  -4   7  12       28.58       58.90     14.99 o
  -3   7  12      312.85      323.45     17.78 o
  -2   7  12     2283.12     2276.67     71.45 o
  -1   7  12      634.42      540.59     28.23 o
   0   7  12      511.64      430.10     27.53 o
   1   7  12      196.69      176.36     25.09 o
   2   7  12      814.68      916.66     39.73 o
   3   7  12       99.78      104.91     23.00 o
   4   7  12      142.53      151.96     20.56 o
   5   7  12        0.18       14.29     20.91 o
   6   7  12      631.23      649.33     34.16 o
   7   7  12       33.97       44.26     22.66 o
   8   7  12        1.14      -21.61     21.61 o
  -8   8  12       99.35       56.81     35.90 o
  -7   8  12       92.39      106.65     70.75 o
  -6   8  12      286.49      265.59     33.46 o
  -5   8  12        2.67        8.02     15.34 o
  -4   8  12      314.78      332.51     23.00 o
  -3   8  12     1078.31     1017.39     30.32 o
  -2   8  12      282.20      256.18     27.53 o
  -1   8  12      279.28      262.80     23.00 o
   0   8  12      202.69      220.63     23.70 o
   2   8  12     1184.27     1190.96     48.80 o
   3   8  12      165.25      145.34     35.20 o
   4   8  12     1283.68     1205.60     41.13 o
   5   8  12       11.89       19.17     17.78 o
   6   8  12      476.43      537.80     50.19 o
   7   8  12        8.21       31.02     22.66 o
  -8   9  12      111.84       55.42     50.54 o
  -7   9  12      263.74      243.28     28.23 o
  -6   9  12       26.27       28.23     17.78 o
  -5   9  12       97.82       85.39     30.32 o
  -4   9  12       17.46       15.68     15.34 o
  -3   9  12     1553.80     1514.06     43.22 o
  -2   9  12      243.53      217.14     19.52 o
  -1   9  12       33.54       43.92     14.64 o
   0   9  12     5183.10     5059.77    191.00 o
   1   9  12      424.54      394.55     44.96 o
   2   9  12      420.74      413.37     30.67 o
   3   9  12        1.82        2.79     13.24 o
   4   9  12      312.83      333.90     25.79 o
   5   9  12      174.34      136.98     25.79 o
   6   9  12      290.62      228.99     29.63 o
   7   9  12      154.66      179.85     60.30 o
  -7  10  12      139.76      182.64     29.63 o
  -6  10  12      857.87      804.08     40.78 o
  -5  10  12       23.75       29.63     25.79 o
  -4  10  12       46.66       39.04     31.02 o
  -3  10  12      826.04      889.13     33.81 o
  -2  10  12        1.94       -8.02     11.50 o
  -1  10  12      477.01      431.15     28.58 o
   0  10  12      406.71      486.91     80.86 o
   1  10  12     1308.85     1329.33     70.06 o
   2  10  12     2115.82     2037.57     66.92 o
   3  10  12     1135.50     1052.94     48.45 o
   4  10  12      482.64      452.75     29.63 o
   5  10  12       12.18       11.15     29.63 o
   6  10  12      605.17      591.13     38.34 o
   7  10  12        4.06        4.53     23.00 o
  -7  11  12      732.68      641.32     43.92 o
  -6  11  12       81.12       50.54     20.91 o
  -5  11  12       84.20      104.56     22.31 o
  -4  11  12      486.06      535.01     24.05 o
  -3  11  12      260.41      288.94     18.47 o
  -2  11  12     4679.99     4953.46    132.45 o
  -1  11  12       27.87       34.16     21.96 o
   0  11  12      106.21      109.44     41.48 o
   1  11  12      216.71      207.73     22.66 o
   2  11  12     1123.60      974.52     46.01 o
   3  11  12       39.47       -1.74     18.12 o
   4  11  12        3.08      -11.15     19.17 o
   5  11  12      254.37      231.78     21.96 o
   6  11  12      404.67      417.90     29.28 o
   7  11  12      755.43      734.03     56.12 o
  -7  12  12      134.73      235.27     56.81 o
  -6  12  12     1332.61     1254.40     86.44 o
  -5  12  12      341.81      333.21     28.93 o
  -4  12  12      309.40      314.04     25.79 o
  -3  12  12     1750.06     1745.14     48.10 o
  -2  12  12      511.11      558.71     27.19 o
  -1  12  12      323.30      287.20     43.22 o
   0  12  12      464.60      421.39     31.72 o
   1  12  12      517.61      538.84     35.20 o
   2  12  12     1828.16     1751.07     89.92 o
   3  12  12     1179.61     1184.34     78.77 o
   4  12  12       38.23       46.70     30.32 o
   5  12  12      560.03      626.33     38.69 o
   6  12  12      425.87      391.41     29.28 o
  -7  13  12      548.68      595.31     63.43 o
  -6  13  12       90.52       75.63     32.41 o
  -5  13  12        6.68      -26.49     26.49 o
  -4  13  12      312.28      362.83     31.02 o
  -3  13  12        1.03        0.00     18.82 o
  -2  13  12     2234.99     2294.79     77.03 o
  -1  13  12      242.56      231.08     30.67 o
   0  13  12       61.97      123.73     24.05 o
   1  13  12     1235.33     1266.25     51.93 o
   2  13  12     1256.40     1253.00     77.03 o
   3  13  12        5.60      -17.78     17.78 o
   4  13  12      472.86      429.05     40.43 o
   5  13  12       39.84      -10.80     17.43 o
   6  13  12     1353.76     1269.04     75.28 o
  -6  14  12     1020.83      992.99     47.75 o
  -5  14  12        1.28        8.02     20.91 o
  -4  14  12      149.61       85.74     72.85 o
  -3  14  12      751.94      714.16     40.08 o
  -2  14  12      557.17      506.78     79.82 o
  -1  14  12      127.84      100.73     21.61 o
   0  14  12     1083.40     1071.76     50.54 o
   1  14  12        5.95       -4.53     28.23 o
   2  14  12     1423.93     1376.04     79.47 o
   3  14  12      418.52      381.30     45.31 o
   4  14  12      712.84      541.28     56.81 o
   5  14  12      105.10       82.95     43.57 o
  -6  15  12       72.39      109.44    118.16 o
  -5  15  12       62.98      113.97     48.80 o
  -4  15  12      115.11       74.24     27.53 o
  -3  15  12        1.07       77.03     32.07 o
  -2  15  12      864.24      830.57     41.13 o
  -1  15  12       95.04       88.53     24.40 o
   0  15  12        4.09       12.90     35.55 o
   1  15  12      388.11      466.00     35.90 o
   2  15  12      794.25      711.37     42.52 o
   3  15  12      246.60      229.34     34.16 o
   4  15  12       38.75      -11.85     21.61 o
   5  15  12       22.64      -29.97     29.97 o
  -5  16  12       25.71       15.34     46.01 o
  -4  16  12       89.65      155.10     49.14 o
  -2  16  12      356.37      336.34     34.16 o
  -1  16  12      524.53      488.65     44.61 o
   0  16  12        0.04      -11.15     26.84 o
   1  16  12       21.47       57.86     25.79 o
   2  16  12      255.50      204.59     63.78 o
   3  16  12      140.33       67.27     23.00 o
   4  16  12       34.69        3.83     34.85 o
  -2  17  12      267.31      231.43     55.07 o
  -1  17  12       32.46      -10.80     32.41 o
   0  17  12       20.20       69.36     43.92 o
   1  17  12      455.02      409.88     44.61 o
   2  17  12      407.80      490.75     70.75 o
   3  17  12      138.32      132.10     38.69 o
  -3  18  12       64.15        8.02     35.90 o
  -2  18  12      254.43      367.01     66.92 o
  -1  18  12       10.01       97.24     54.02 o
   0  18  12      215.86      186.82     38.34 o
   2  18  12      136.11       78.07     37.29 o
  -9   0  13      240.85      177.41    132.10 o
  -7   0  13     1091.24      998.57     65.53 o
  -5   0  13       96.43      120.94     32.41 o
  -3   0  13      183.47      129.66     27.88 o
  -1   0  13       26.75       52.63     12.90 o
   1   0  13     7858.01     8051.99    193.44 o
   3   0  13     3921.56     3565.57     97.24 o
   5   0  13        1.36      -13.94     15.68 o
   7   0  13      161.71      184.03     32.41 o
  -9   1  13      227.86      210.52     27.53 o
  -8   1  13       87.44       57.16     24.05 o
  -7   1  13      344.29      318.57     25.79 o
  -6   1  13     1198.08     1149.49     39.73 o
  -5   1  13      554.97      556.62     33.81 o
  -4   1  13      775.63      748.67     56.81 o
  -3   1  13      566.46      574.40     24.05 o
  -2   1  13      158.29      167.65     13.59 o
  -1   1  13     6221.87     6204.38    107.35 o
   0   1  13     1203.61     1240.11     49.84 o
   1   1  13      417.34      408.49     21.61 o
   2   1  13       64.93       89.92     16.73 o
   3   1  13       94.24       71.10     17.43 o
   4   1  13       74.79       35.90     21.26 o
   5   1  13     3464.88     3787.25     74.94 o
   6   1  13        0.36        0.00     18.47 o
   7   1  13      251.63      270.82     34.16 o
   8   1  13      113.85       43.22     22.66 o
  -9   2  13      580.37      681.40     40.08 o
  -8   2  13      157.47      155.80     24.75 o
  -7   2  13        9.55       11.15     17.78 o
  -6   2  13       66.53       63.78     18.82 o
  -5   2  13     1500.68     1479.56     77.38 o
  -4   2  13      874.87      894.70     40.78 o
  -3   2  13       10.49       24.75     12.55 o
  -2   2  13     1299.35     1226.52     30.32 o
  -1   2  13     5304.16     5037.46    103.52 o
   0   2  13     1449.38     1465.96     88.53 o
   1   2  13      389.23      277.44     23.35 o
   2   2  13      174.41      179.15     18.47 o
   3   2  13      208.49      236.31     19.52 o
   4   2  13     1348.54     1255.44     38.69 o
   5   2  13       25.68       -9.06     19.17 o
   6   2  13       44.02       86.79     18.12 o
   7   2  13       48.93       32.76     18.12 o
   8   2  13        0.71       45.66     56.12 o
  -9   3  13      175.98      103.52     42.87 o
  -8   3  13       18.95       43.22     23.70 o
  -7   3  13       39.08        6.27     25.44 o
  -6   3  13      571.12      520.72     28.58 o
  -5   3  13     3189.51     3272.80     77.72 o
  -4   3  13        8.41       -4.53     26.14 o
  -3   3  13      536.66      502.25     28.23 o
  -2   3  13       65.58      101.77     14.29 o
  -1   3  13      633.26      546.51     23.35 o
   0   3  13     1076.39      957.79     37.99 o
   1   3  13      896.26      843.47     29.28 o
   2   3  13       32.87       10.80     15.68 o
   3   3  13     2079.81     2089.15     63.43 o
   4   3  13       28.55        8.71     21.26 o
   5   3  13     1644.85     1614.44     49.14 o
   6   3  13       78.21       77.72     19.17 o
   7   3  13        1.49       -3.14     21.26 o
   8   3  13       58.11       24.05     35.20 o
  -9   4  13     1205.17     1169.35     87.14 o
  -8   4  13       77.58       48.80     18.12 o
  -7   4  13      402.56      391.06     56.46 o
  -6   4  13        0.08       15.34     25.09 o
  -5   4  13      502.85      430.45     26.14 o
  -4   4  13      351.43      446.48     30.32 o
  -3   4  13     1736.81     1883.17     49.14 o
  -2   4  13     1748.64     2001.67     50.54 o
  -1   4  13     4179.41     4324.70     91.67 o
   0   4  13       38.87       25.09     13.94 o
   1   4  13     2056.72     1933.36     48.80 o
   2   4  13      248.80      276.74     35.20 o
   3   4  13        3.66       17.78     16.38 o
   4   4  13      281.88      281.27     19.87 o
   5   4  13      814.00      870.31     34.16 o
   6   4  13        8.10        8.36     25.44 o
   7   4  13      138.68      156.15     27.53 o
   8   4  13       25.28       66.92     55.77 o
  -8   5  13       28.48       48.80     28.23 o
  -7   5  13      197.44      203.20     22.66 o
  -6   5  13      391.99      361.44     34.16 o
  -5   5  13     2722.74     2846.18     70.75 o
  -4   5  13      981.37      961.28     34.51 o
  -3   5  13      575.84      515.14     40.08 o
  -2   5  13       39.67       27.53     14.29 o
  -1   5  13      157.80      243.98     19.17 o
   0   5  13     1282.74     1342.58     37.99 o
   1   5  13     1746.33     1526.26     62.04 o
   2   5  13        0.56       21.61     27.53 o
   3   5  13     2897.21     2894.63     85.04 o
   4   5  13       32.60       28.23     14.64 o
   5   5  13     2740.65     2948.66     73.54 o
   6   5  13       65.53       47.05     37.99 o
   7   5  13      152.95      185.77     27.19 o
   8   5  13        1.22       29.97     31.37 o
  -8   6  13       56.61      104.91     25.09 o
  -7   6  13        7.01      -19.52     19.52 o
  -6   6  13      264.52      248.16     25.09 o
  -5   6  13      238.01      171.13     18.47 o
  -4   6  13      886.28      843.12     33.11 o
  -3   6  13      816.32      812.80     28.93 o
  -2   6  13        3.09       13.59     14.29 o
  -1   6  13     4778.83     4733.88    136.98 o
   0   6  13        0.85       -5.23     11.15 o
   1   6  13      741.02      733.33     27.88 o
   2   6  13       59.52       43.22     16.38 o
   3   6  13      342.97      396.99     31.72 o
   4   6  13       19.87       11.85     16.38 o
   5   6  13      639.70      590.43     31.72 o
   6   6  13      151.60      137.33     20.56 o
   7   6  13       33.50       46.36     20.22 o
   8   6  13       63.86      138.37     61.69 o
  -8   7  13       34.99       32.41     48.80 o
  -7   7  13      372.13      334.60     47.05 o
  -6   7  13       71.40       81.21     21.61 o
  -5   7  13     3382.61     3497.61    101.08 o
  -4   7  13      804.16      737.86     31.72 o
  -3   7  13      275.73      290.68     27.53 o
  -2   7  13      137.59       97.24     13.94 o
  -1   7  13      648.86      582.41     25.44 o
   0   7  13      145.30      106.30     14.99 o
   1   7  13      151.40      182.64     24.05 o
   2   7  13        7.51      -15.34     15.34 o
   3   7  13      448.88      532.92     34.85 o
   4   7  13        9.16        8.02     16.03 o
   5   7  13      937.67      953.26     38.34 o
   6   7  13       24.93       18.47     57.16 o
   7   7  13        2.79       22.31     46.01 o
  -8   8  13       15.35      -12.20     23.70 o
  -7   8  13       13.88       -1.05     28.23 o
  -6   8  13        3.88       11.85     18.47 o
  -5   8  13      315.24      335.30     23.35 o
  -4   8  13       16.86       39.73     16.73 o
  -3   8  13       87.42       65.18     11.85 o
  -2   8  13     1031.33      992.99     34.85 o
  -1   8  13      883.50      851.83     31.02 o
   0   8  13     2963.41     3007.91     87.83 o
   1   8  13      652.29      589.38     33.46 o
   2   8  13      157.46       88.88     24.05 o
   3   8  13        1.15       23.00     33.11 o
   4   8  13      399.19      399.43     25.44 o
   5   8  13       96.73       57.86     26.14 o
   6   8  13       13.20      -17.78     17.78 o
   7   8  13       57.57       60.30     22.66 o
  -7   9  13       60.34       94.45     92.71 o
  -6   9  13      304.72      263.50     25.79 o
  -5   9  13     1029.82     1182.25     42.17 o
  -4   9  13      265.29      227.25     21.26 o
  -3   9  13        5.98       43.92     16.73 o
  -2   9  13       50.87       89.57     15.68 o
  -1   9  13      324.41      349.94     38.34 o
   0   9  13      179.36      169.39     23.35 o
   1   9  13      303.46      234.92     41.13 o
   2   9  13      144.99      134.54     23.70 o
   3   9  13       64.51       45.31     24.05 o
   4   9  13      273.15      249.90     24.75 o
   5   9  13     1319.19     1442.61     49.84 o
   6   9  13       13.22       14.29     20.22 o
   7   9  13        0.33      -20.56     25.44 o
  -7  10  13        9.51       17.78     22.31 o
  -6  10  13      160.43       89.23     29.97 o
  -5  10  13      366.71      389.32     46.01 o
  -4  10  13       43.45       32.41     15.34 o
  -3  10  13      265.82      237.70     19.17 o
  -2  10  13        1.94       23.70     18.82 o
  -1  10  13        7.79        2.09     19.52 o
   0  10  13     1006.21     1077.34     45.66 o
   1  10  13      259.87      298.00     50.19 o
   2  10  13       71.38       72.85     24.05 o
   3  10  13        5.03       27.19     21.26 o
   4  10  13      409.04      394.55     25.79 o
   5  10  13      484.54      449.62     43.57 o
   6  10  13      199.72      239.10     24.05 o
   7  10  13       12.67       55.42     39.73 o
  -7  11  13       37.02       13.24     22.66 o
  -6  11  13      522.41      543.72     46.70 o
  -5  11  13     3247.72     3213.55    105.96 o
  -4  11  13     1965.60     1767.10     50.54 o
  -3  11  13       58.64       75.28     14.29 o
  -2  11  13        8.09      -14.99     14.99 o
  -1  11  13      472.81      407.79     47.40 o
   0  11  13      458.84      376.08     32.07 o
   1  11  13     2613.71     2468.37     78.77 o
   2  11  13      880.25      897.84     45.31 o
   3  11  13       14.36        2.09     17.43 o
   4  11  13     1056.62     1069.32     39.73 o
   5  11  13      436.90      490.05     33.11 o
   6  11  13       13.78       60.99     43.57 o
  -7  12  13        4.00      -21.26     21.26 o
  -6  12  13       93.36       69.71     25.79 o
  -5  12  13       41.54       93.06     28.23 o
  -4  12  13        0.41       -8.71     21.96 o
  -3  12  13      430.08      351.33     24.75 o
  -2  12  13      267.35      239.45     56.81 o
  -1  12  13     3108.93     3191.59     94.11 o
   0  12  13      785.96      781.08     66.57 o
   1  12  13     1684.40     1674.04     63.43 o
   2  12  13       32.04       46.36     19.52 o
   3  12  13       43.07       29.63     24.40 o
   4  12  13       29.09       14.64     21.26 o
   5  12  13      714.51      746.23     40.78 o
   6  12  13      151.30      209.47     49.14 o
  -6  13  13        7.76       25.44     26.84 o
  -5  13  13     1984.30     2033.39     74.24 o
  -4  13  13      324.04      325.89     28.23 o
  -3  13  13      228.74      237.70     34.85 o
  -2  13  13      228.34      216.44     27.53 o
  -1  13  13      100.06      123.03     31.02 o
   0  13  13      102.49      105.26     43.92 o
   1  13  13     1048.72     1087.45     47.75 o
   2  13  13       63.18       38.69     38.69 o
   3  13  13      191.49      205.29     63.43 o
   4  13  13     1247.44     1201.42     52.98 o
   5  13  13      316.87      310.20     29.28 o
   6  13  13      257.95       85.74     36.60 o
  -6  14  13       18.13      -27.19     44.26 o
  -5  14  13       14.99       33.81     45.66 o
  -4  14  13      179.62      156.49     36.25 o
  -3  14  13      269.70      389.67     56.12 o
  -2  14  13      207.25      246.42     30.67 o
  -1  14  13     1372.97     1368.02     55.77 o
   0  14  13      802.71      709.63     40.08 o
   1  14  13     1406.09     1419.26     65.18 o
   2  14  13       83.32       85.39     21.26 o
   3  14  13        0.14        8.02     39.39 o
   4  14  13        7.19        2.79     38.34 o
   5  14  13      372.18      462.86     60.65 o
  -5  15  13      674.63      653.51     63.09 o
  -4  15  13       55.61       29.97     44.26 o
  -3  15  13      121.96       34.16     26.49 o
  -2  15  13       97.97       56.81     29.63 o
  -1  15  13       58.09       98.64     27.19 o
   0  15  13      383.43      465.30     37.99 o
   1  15  13       24.80       28.58     20.56 o
   2  15  13      128.19      128.96     32.76 o
   3  15  13      223.91      269.07     32.41 o
   4  15  13      211.15      114.32     25.79 o
  -4  16  13      254.45      306.37     51.93 o
  -3  16  13       39.73      143.95     48.10 o
  -2  16  13       24.32       89.57     41.48 o
  -1  16  13      330.90      283.36     57.86 o
   0  16  13      799.12      825.69     70.06 o
   1  16  13       47.34       30.32     31.02 o
   2  16  13      164.26      182.29     65.87 o
   3  16  13       95.40      183.68     37.99 o
  -4  17  13      137.71      337.04     63.43 o
  -3  17  13       74.39      201.11     64.83 o
  -1  17  13       23.75       38.34     31.37 o
   0  17  13      299.77      301.49     39.04 o
   1  17  13       97.76       47.40     23.35 o
   2  17  13       13.96       40.43     49.14 o
   3  17  13        4.16       20.22     34.51 o
  -2  18  13       22.85       14.64     34.16 o
  -1  18  13        1.31       66.57     50.19 o
   1  18  13      234.98      129.31     37.29 o
  -8   0  14       37.36       68.66     35.20 o
  -6   0  14      231.80      195.53     41.48 o
  -4   0  14      139.11       94.45     27.53 o
  -2   0  14     4774.08     4518.14    115.37 o
   0   0  14     3571.64     3755.88     99.68 o
   2   0  14     1091.00     1205.25     45.66 o
   4   0  14       42.38       23.35     23.00 o
   6   0  14     1509.60     1730.51     97.24 o
   8   0  14      505.83      666.41     75.28 o
  -9   1  14       60.73       88.53     41.48 o
  -8   1  14        6.60       10.11     20.56 o
  -7   1  14        0.06       -6.62     18.12 o
  -6   1  14       46.74       39.39     18.82 o
  -5   1  14      996.82     1022.62     45.31 o
  -4   1  14      448.93      482.38     30.32 o
  -3   1  14      511.12      446.48     34.51 o
  -2   1  14      799.01      733.68     22.31 o
  -1   1  14        1.77        2.44      9.76 o
   0   1  14      166.35      178.45     14.29 o
   1   1  14      375.61      407.79     20.91 o
   2   1  14     6657.09     6572.09    133.49 o
   3   1  14      219.60      224.46     19.17 o
   4   1  14     2277.70     2272.83     84.00 o
   5   1  14       26.79       58.55     16.03 o
   6   1  14      121.65      105.96     15.34 o
   7   1  14       58.23      118.16     66.57 o
   8   1  14      183.93      205.99     28.58 o
  -9   2  14        3.96      -34.51     34.51 o
  -8   2  14       16.51       46.70     61.34 o
  -7   2  14      114.13       96.89     18.82 o
  -6   2  14        4.96       18.82     17.43 o
  -5   2  14        1.56       44.96     16.73 o
  -4   2  14      589.73      579.62     45.66 o
  -3   2  14      487.87      424.17     28.93 o
  -2   2  14     4046.08     4249.41     77.72 o
  -1   2  14      335.98      293.82     23.00 o
   0   2  14      207.12      241.54     18.47 o
   1   2  14      811.97      734.72     32.76 o
   2   2  14      647.30      657.70     33.11 o
   3   2  14      135.97      154.75     19.52 o
   4   2  14       90.34       54.37     21.26 o
   5   2  14      177.87      209.82     31.02 o
   6   2  14     1442.34     1408.11     40.08 o
   7   2  14      101.37       73.89     22.31 o
   8   2  14      104.82       71.45    123.38 o
  -9   3  14       61.60       36.25     86.09 o
  -8   3  14       63.18       59.60     33.11 o
  -7   3  14      295.09      326.93     27.88 o
  -6   3  14     2466.96     2485.10    107.70 o
  -5   3  14       16.07        8.71     16.03 o
  -4   3  14       55.91       98.99     20.56 o
  -3   3  14     1874.88     1852.49     48.10 o
  -2   3  14     2184.02     2180.12     54.37 o
  -1   3  14       89.47      105.96     14.29 o
   0   3  14       18.88       20.22     12.90 o
   1   3  14      458.05      528.39     31.72 o
   2   3  14     4467.20     4356.76    114.32 o
   3   3  14       62.80       66.22     15.34 o
   4   3  14       49.11       18.47     18.47 o
   5   3  14      326.17      357.60     30.32 o
   6   3  14     1062.70     1065.49     60.30 o
   7   3  14       91.14       25.09     23.70 o
   8   3  14      207.09      278.83    171.83 o
  -9   4  14       84.50      194.49     50.19 o
  -8   4  14        9.13       10.80     19.52 o
  -7   4  14      327.00      322.40     34.51 o
  -6   4  14     4185.52     4291.93    146.39 o
  -5   4  14      342.68      312.64     36.60 o
  -4   4  14      903.23      806.52     59.25 o
  -3   4  14      619.03      579.27     28.93 o
  -2   4  14     4546.18     4477.70     95.50 o
  -1   4  14        0.34       -5.93     15.34 o
   0   4  14      669.84      709.63     27.53 o
   1   4  14     1141.03     1174.93     37.29 o
   2   4  14     4492.26     4291.93    106.65 o
   3   4  14      298.68      245.72     24.75 o
   4   4  14      424.05      436.02     51.58 o
   5   4  14        7.72       15.68     13.94 o
   6   4  14      854.95      897.84     40.08 o
   7   4  14        4.35       35.90     31.02 o
   8   4  14       68.14      134.54     27.19 o
  -8   5  14      251.76      227.60     23.00 o
  -7   5  14      528.26      520.72     29.63 o
  -6   5  14     1152.09     1164.13     86.09 o
  -5   5  14      197.27      155.45     28.23 o
  -4   5  14      275.28      285.45     25.44 o
  -3   5  14     1266.33     1304.94     46.70 o
  -2   5  14     6269.44     6299.18    170.79 o
  -1   5  14     1811.62     1736.08     46.36 o
   0   5  14        8.10       16.73     18.12 o
   1   5  14      379.36      338.43     20.91 o
   2   5  14     2773.98     3072.74    126.87 o
   3   5  14      286.02      323.79     25.79 o
   4   5  14      585.15      559.41     33.46 o
   5   5  14       35.62       36.60     19.87 o
   6   5  14      990.62      978.01     49.14 o
   7   5  14       44.64      108.74     22.66 o
   8   5  14      312.28      268.03     32.07 o
  -8   6  14       37.30       93.41     59.25 o
  -7   6  14       60.35       53.68     18.82 o
  -6   6  14     1252.77     1291.69     43.57 o
  -5   6  14        0.68       44.61     19.17 o
  -4   6  14       11.26        8.36     15.68 o
  -3   6  14      182.53      179.15     19.52 o
  -2   6  14     8166.39     7836.94    156.15 o
  -1   6  14        7.99       18.82     16.03 o
   0   6  14     1472.47     1431.81     40.43 o
   1   6  14      114.37       94.80     20.56 o
   2   6  14     4317.09     4146.24    112.93 o
   3   6  14      126.17      162.07     26.14 o
   4   6  14       95.37      125.13     25.79 o
   5   6  14      575.74      530.83     32.41 o
   6   6  14      539.98      511.31     32.76 o
   7   6  14       43.39       60.65     27.88 o
  -8   7  14       50.75       53.68     43.92 o
  -7   7  14       45.95       16.73     26.84 o
  -6   7  14     1109.35     1079.43     39.73 o
  -5   7  14       38.65        8.36     16.73 o
  -4   7  14      917.93      927.47     34.85 o
  -3   7  14      107.03       91.32     14.99 o
  -2   7  14     1957.26     1930.57     60.30 o
  -1   7  14      732.64      700.92     53.33 o
   0   7  14       38.62       48.10     13.24 o
   1   7  14      692.75      758.77     58.21 o
   2   7  14     3767.71     3647.48    104.21 o
   3   7  14       83.82       75.63     21.26 o
   4   7  14      389.77      345.40     30.67 o
   5   7  14      217.06      172.88     24.05 o
   6   7  14      441.66      464.60     30.32 o
   7   7  14       17.60       49.14     47.40 o
  -8   8  14        3.08       12.20     42.17 o
  -7   8  14       34.59        4.53     18.47 o
  -6   8  14      833.86      827.44     40.08 o
  -5   8  14      128.51      202.15     27.88 o
  -4   8  14      223.46      178.80     19.17 o
  -3   8  14      329.61      292.43     21.26 o
  -2   8  14     2835.49     3049.04     71.45 o
  -1   8  14      239.71      233.52     36.25 o
   0   8  14       37.53       34.51     22.31 o
   1   8  14      151.65      165.56     24.75 o
   2   8  14       89.89       63.78     22.66 o
   3   8  14        2.83       26.49     27.53 o
   4   8  14       28.94       13.94     29.28 o
   5   8  14        1.30       21.61     26.49 o
   6   8  14      144.31       96.89     19.52 o
   7   8  14        8.86      -10.11     35.90 o
  -7   9  14      277.21      300.44     34.16 o
  -6   9  14     1598.86     1528.35     65.53 o
  -5   9  14       24.62       22.31     17.43 o
  -4   9  14      113.11      105.26     39.39 o
  -3   9  14       31.74       44.26     19.17 o
  -2   9  14     1056.60     1200.72     37.99 o
  -1   9  14      654.70      647.24     88.18 o
   0   9  14      104.15       87.83     20.56 o
   1   9  14      513.14      540.24     49.14 o
   2   9  14      308.31      322.40     27.88 o
   3   9  14       95.49       77.03     23.70 o
   4   9  14       10.13       29.97     39.73 o
   5   9  14       84.77       35.55     21.96 o
   6   9  14       29.71       77.03     65.53 o
   7   9  14       36.28       85.74     50.19 o
  -7  10  14      123.33      108.05     70.75 o
  -6  10  14     1127.70     1082.22     49.49 o
  -5  10  14      461.77      433.24     36.95 o
  -4  10  14      854.38      819.77     48.10 o
  -3  10  14       67.31       90.97     17.43 o
  -2  10  14     1678.13     1555.54     46.01 o
  -1  10  14        0.43       32.41     19.52 o
   0  10  14      989.54      959.53     46.70 o
   1  10  14      165.70      128.26     21.61 o
   2  10  14     1494.28     1391.03     79.82 o
   3  10  14      520.55      621.80     38.34 o
   4  10  14       91.64       99.68     29.63 o
   5  10  14      122.16       58.21     18.47 o
   6  10  14      261.05      267.68     26.49 o
  -7  11  14      337.04      361.79     39.04 o
  -6  11  14     1408.28     1368.02     57.51 o
  -5  11  14        3.31       22.31     23.00 o
  -4  11  14       45.97       34.16     15.68 o
  -3  11  14       36.74       65.18     17.08 o
  -2  11  14     1976.01     1997.14     67.97 o
  -1  11  14      655.17      556.97     33.81 o
   0  11  14     1021.92     1027.85     46.70 o
   1  11  14       98.54       91.32     24.05 o
   2  11  14     1679.26     1436.34    166.25 o
   3  11  14      200.54      203.90     32.76 o
   4  11  14      264.38      149.52     28.58 o
   5  11  14      128.29      100.03     28.58 o
   6  11  14      421.73      495.97     77.72 o
  -7  12  14      111.04      261.75     47.40 o
  -6  12  14     1320.15     1294.83     56.46 o
  -5  12  14       37.10       12.55     43.57 o
  -4  12  14      476.08      403.96     58.90 o
  -3  12  14      846.30      777.25     43.22 o
  -2  12  14     1486.99     1519.99     59.95 o
  -1  12  14       91.94      165.91     70.75 o
   0  12  14      855.64      942.80     48.80 o
   1  12  14      253.23      233.87     58.21 o
   2  12  14     2620.10     2611.62     85.39 o
   3  12  14      619.66      586.94     39.73 o
   4  12  14      149.02      165.91     73.19 o
   5  12  14       45.69       -8.36     21.26 o
   6  12  14      162.05      205.64     39.39 o
  -6  13  14      571.13      575.79     38.69 o
  -4  13  14      181.73      274.30     54.37 o
  -3  13  14      113.50       66.57     26.49 o
  -2  13  14     2227.75     2315.36     76.33 o
  -1  13  14       62.08       26.49     57.86 o
   0  13  14      154.50      135.23     26.49 o
   1  13  14       12.60       45.31     21.61 o
   2  13  14      529.66      490.75     39.39 o
   3  13  14      173.98      177.76     26.14 o
   4  13  14      343.87      333.90     32.41 o
   5  13  14      113.63      120.60     33.46 o
  -6  14  14      493.46      428.36    138.02 o
  -5  14  14       37.70        1.05     28.93 o
  -4  14  14       55.85      110.49     55.07 o
  -3  14  14      125.63      133.49     44.61 o
  -2  14  14      634.22      741.70     52.63 o
  -1  14  14      197.73      271.16     34.85 o
   0  14  14       87.72       79.12     23.00 o
   1  14  14        8.41       37.29     53.68 o
   2  14  14     1699.73     1699.14     76.33 o
   3  14  14      105.49      116.76     33.46 o
   4  14  14       25.82       29.97     26.84 o
  -5  15  14        0.27        8.71     42.17 o
  -3  15  14       53.03      136.63     50.89 o
  -2  15  14      917.34      927.47     46.70 o
  -1  15  14       50.75        9.76     19.87 o
   0  15  14        4.05       48.10     58.90 o
   1  15  14      169.90       80.86     29.63 o
   2  15  14      641.52      540.24     39.73 o
   3  15  14      905.09      789.79     44.61 o
   4  15  14       18.37        6.27     28.23 o
  -3  16  14      292.34      187.86     37.99 o
  -2  16  14      461.00      482.73     51.93 o
  -1  16  14      637.60      642.01    138.02 o
   0  16  14       19.80       46.70     65.18 o
   1  16  14       14.22        3.49     39.39 o
   2  16  14       52.40       88.88     36.60 o
   3  16  14       46.04       12.20     31.37 o
  -3  17  14       21.78      150.92     52.28 o
  -2  17  14       24.76      151.27     57.86 o
  -1  17  14       37.36      -27.19     27.19 o
   0  17  14       58.73       11.15     52.63 o
   1  17  14       70.70       63.78     23.70 o
   2  17  14      924.65     1063.05     81.21 o
  -7   0  15       45.95       55.77     28.93 o
  -5   0  15       22.79       73.54     26.49 o
  -3   0  15      735.91      738.91     52.98 o
  -1   0  15      217.50      254.43     22.31 o
   1   0  15     3118.35     2877.55     82.26 o
   3   0  15     2021.30     2263.42     70.06 o
   5   0  15       46.91       84.35     23.00 o
   7   0  15      117.06      177.06     39.73 o
  -9   1  15      104.67      156.49     41.13 o
  -8   1  15        0.07       33.11     23.70 o
  -7   1  15        0.37       51.93     24.05 o
  -6   1  15      499.50      496.32     41.13 o
  -5   1  15        4.49       11.85     22.66 o
  -4   1  15      317.47      341.57     27.53 o
  -3   1  15      308.83      296.26     27.19 o
  -2   1  15      605.03      615.17     21.26 o
  -1   1  15      235.85      182.29     14.64 o
   0   1  15      339.56      330.07     20.22 o
   1   1  15       64.97       64.83     12.20 o
   2   1  15     1885.69     1831.93     56.81 o
   3   1  15      533.93      529.78     26.14 o
   4   1  15      332.13      395.25     20.22 o
   5   1  15     1997.29     2071.03     56.46 o
   6   1  15        0.27       -6.97     18.82 o
   7   1  15       42.10      114.32     29.97 o
   8   1  15       63.62       29.97     35.20 o
  -9   2  15      508.69      487.61     56.81 o
  -8   2  15      194.82      210.52     54.02 o
  -7   2  15        8.80       40.78     32.41 o
  -6   2  15       11.55       30.67     42.17 o
  -5   2  15      519.40      447.18     70.41 o
  -4   2  15     1297.93     1339.09     66.92 o
  -3   2  15        2.31       -5.23     26.14 o
  -2   2  15     2028.21     2121.92     51.58 o
  -1   2  15      376.63      350.28     39.39 o
   0   2  15      338.63      311.94     23.70 o
   1   2  15     3959.46     4088.73     88.53 o
   2   2  15      180.13      195.88     21.26 o
   3   2  15        5.01        6.97     32.41 o
   4   2  15      207.00      200.76     26.84 o
   5   2  15       18.64       15.68     20.22 o
   6   2  15      309.80      293.12     25.44 o
   7   2  15       21.28       25.09     39.04 o
  -9   3  15      121.38      241.89     48.45 o
  -8   3  15        2.41       13.59     24.40 o
  -7   3  15       60.10       24.40     17.43 o
  -6   3  15       78.35       69.01     38.69 o
  -5   3  15     2102.48     2275.62    105.26 o
  -4   3  15      199.18      221.32     26.14 o
  -3   3  15     3454.87     3488.55     98.99 o
  -2   3  15      168.19      169.74     27.19 o
  -1   3  15       56.51       73.54     13.94 o
   0   3  15      645.40      685.58     29.97 o
   1   3  15      943.03     1009.03     33.11 o
   2   3  15      799.50      837.89     31.37 o
   3   3  15      156.22      156.84     53.68 o
   4   3  15      369.40      325.54     29.97 o
   5   3  15     2338.78     2432.47     79.12 o
   6   3  15       67.22       49.14     26.14 o
   7   3  15       15.72       29.28     24.75 o
   8   3  15      172.97      221.32     60.99 o
  -8   4  15      137.27      113.97     49.84 o
  -7   4  15      205.24      225.51     33.81 o
  -6   4  15      300.75      218.88     36.60 o
  -5   4  15      148.94      169.74     25.79 o
  -4   4  15      306.50      360.74     43.57 o
  -3   4  15      575.82      597.75     46.01 o
  -2   4  15      521.71      512.36     25.79 o
  -1   4  15     1286.28     1250.22     37.99 o
   0   4  15     2580.96     2601.51     66.57 o
   1   4  15     3159.09     3011.39     70.41 o
   2   4  15        9.75        3.14     15.68 o
   3   4  15       14.50       29.28     18.12 o
   4   4  15      363.21      342.27     26.84 o
   5   4  15      229.32      230.39     25.09 o
   6   4  15      104.90      106.65     39.39 o
   7   4  15       21.06       40.43     29.63 o
  -8   5  15      201.57      223.76     39.73 o
  -7   5  15      230.97      303.93     31.37 o
  -6   5  15       35.48       22.31     15.34 o
  -5   5  15     1684.56     1757.34     63.09 o
  -4   5  15      355.56      304.97     28.93 o
  -3   5  15     1559.66     1631.87     53.33 o
  -2   5  15      861.79      790.49     29.28 o
  -1   5  15       16.73       23.00     12.20 o
   0   5  15      144.96      169.39     17.08 o
   1   5  15      347.73      358.65     28.23 o
   2   5  15       33.30       34.85     17.43 o
   3   5  15      250.62      248.86     23.70 o
   4   5  15      397.21      377.12     31.02 o
   5   5  15     2126.57     2118.43     74.24 o
   6   5  15        1.91       30.67     63.78 o
   7   5  15        4.39       -1.74     34.51 o
  -8   6  15       48.99       69.71     24.75 o
  -7   6  15       57.45       24.40     21.26 o
  -6   6  15     1311.53     1347.46     47.05 o
  -5   6  15       48.01       54.72     16.03 o
  -4   6  15      170.47      147.08     24.40 o
  -3   6  15      154.37      140.46     16.38 o
  -2   6  15      603.91      601.93     27.19 o
  -1   6  15     1122.71     1163.08     37.64 o
   0   6  15     1773.93     1873.76     81.91 o
   1   6  15     4735.88     4824.15    193.09 o
   2   6  15       61.86       56.12     22.66 o
   3   6  15      393.57      322.05     48.80 o
   4   6  15       43.80       -8.71     20.22 o
   5   6  15      986.15      998.22     50.89 o
   6   6  15        4.21      -20.91     20.91 o
   7   6  15       80.09      119.55     32.07 o
  -8   7  15      172.65       91.67     39.39 o
  -7   7  15      131.46       66.92     21.61 o
  -6   7  15       68.92       74.94     23.70 o
  -5   7  15     1315.40     1245.34     41.82 o
  -4   7  15      397.27      378.52     27.88 o
  -3   7  15     1307.06     1135.55     37.64 o
  -2   7  15      387.73      454.15     27.19 o
  -1   7  15        9.30        8.71     13.59 o
   0   7  15      428.44      394.20     35.20 o
   1   7  15       18.77       65.53     27.19 o
   2   7  15       90.43       52.63     22.66 o
   3   7  15       55.70      106.65     24.40 o
   4   7  15     1330.19     1233.83     52.28 o
   5   7  15     1483.74     1587.95     62.04 o
   6   7  15       57.95       20.22     18.47 o
   7   7  15       22.90       66.22     26.84 o
  -7   8  15       90.19      127.91     32.07 o
  -6   8  15       65.30       35.20     21.61 o
  -5   8  15     1269.50     1253.35     43.22 o
  -4   8  15      140.40       99.33     62.74 o
  -3   8  15       23.82       22.31     26.49 o
  -2   8  15        3.64        7.67     18.12 o
  -1   8  15      442.68      478.55     26.84 o
   0   8  15     4421.97     4298.90    370.85 o
   1   8  15     3901.04     4082.46    114.32 o
   2   8  15      493.31      397.34     31.02 o
   3   8  15        3.57       -8.71     17.08 o
   4   8  15       19.21       18.82     52.28 o
   5   8  15        4.27      -19.52     19.52 o
   6   8  15      124.41      102.47     21.26 o
   7   8  15        8.89       69.36     35.90 o
  -7   9  15        3.99        3.83     28.93 o
  -6   9  15      114.62      121.29     22.66 o
  -5   9  15      516.38      571.26     47.05 o
  -4   9  15      755.89      802.34     54.37 o
  -3   9  15      590.22      586.25     26.84 o
  -2   9  15       30.59      -11.85     11.85 o
  -1   9  15      390.16      356.21     32.41 o
   0   9  15       47.03       26.84     16.38 o
   1   9  15       18.25       24.40     23.35 o
   2   9  15       13.12       18.47     48.45 o
   3   9  15       18.05       -6.27     21.96 o
   4   9  15      264.45      310.90     42.87 o
   5   9  15     2122.62     2086.71     75.98 o
   6   9  15        1.40       21.96     21.26 o
  -7  10  15       90.51      125.82     28.23 o
  -6  10  15       23.63       72.15     71.80 o
  -5  10  15      981.78     1010.07     55.77 o
  -4  10  15        1.77       26.84     18.82 o
  -3  10  15        1.98       32.07     35.55 o
  -2  10  15      207.04      266.29     26.49 o
  -1  10  15      284.78      338.08     30.32 o
   0  10  15       58.23       49.49     39.04 o
   1  10  15      807.37      750.41     37.64 o
   2  10  15      381.23      343.66     30.67 o
   3  10  15       17.08       46.01     26.84 o
   4  10  15      339.80      310.90     29.97 o
   5  10  15        0.21       73.19     39.73 o
   6  10  15      171.62      126.87     24.40 o
  -7  11  15       25.05       33.11     35.55 o
  -6  11  15      207.07      251.30     60.30 o
  -5  11  15      848.13      861.24     39.73 o
  -4  11  15      488.95      430.10     25.44 o
  -3  11  15     2352.98     2234.50     73.54 o
  -2  11  15       44.74       35.55     42.17 o
  -1  11  15      602.10      501.90     31.37 o
   0  11  15        0.00        4.18     17.43 o
   1  11  15      574.51      574.05     37.64 o
   2  11  15      329.85      296.26     32.76 o
   3  11  15     1014.20     1121.26     52.98 o
   4  11  15      244.62      269.42     83.30 o
   5  11  15     1532.57     1679.27     69.71 o
   6  11  15       12.80       -8.71     47.05 o
  -6  12  15       56.84       40.78     31.02 o
  -5  12  15      375.73      490.75     41.82 o
  -4  12  15        1.98       -5.93     15.34 o
  -3  12  15      514.18      502.94     35.55 o
  -2  12  15      217.59      228.64     28.58 o
  -1  12  15     1066.59     1044.23     72.15 o
   0  12  15      376.80      393.85     36.25 o
   1  12  15     1883.42     1870.62     97.59 o
   2  12  15        6.38       -8.02     20.56 o
   3  12  15       31.31       24.75     30.67 o
   4  12  15       19.98        4.88     20.56 o
   5  12  15      122.10      150.92     26.49 o
  -6  13  15       14.84       34.85     82.95 o
  -5  13  15      821.66      897.14     49.84 o
  -4  13  15      136.07      147.08     34.16 o
  -3  13  15      548.32      566.38     39.04 o
  -2  13  15        7.97       12.20     70.41 o
  -1  13  15        0.75       17.08     29.97 o
   0  13  15      163.03      154.06     25.44 o
   1  13  15      370.83      336.34     34.16 o
   2  13  15       52.44       20.91     21.26 o
   3  13  15      225.94      197.97     28.23 o
   4  13  15       35.54       12.90     52.28 o
   5  13  15      745.07      779.69     76.33 o
  -5  14  15      104.31      163.47     60.99 o
  -4  14  15       62.98      -10.80     30.32 o
  -3  14  15      140.12      168.69     24.75 o
  -2  14  15       27.82       50.54     26.14 o
  -1  14  15      748.97      675.47     40.78 o
   0  14  15        2.28      -23.70     36.60 o
   1  14  15     1142.18     1053.29     49.49 o
   2  14  15      226.11      262.80     36.25 o
   3  14  15       17.10       22.31     22.66 o
   4  14  15      150.30      131.05     61.69 o
  -5  15  15      136.54      246.77     67.27 o
  -3  15  15       80.05      173.92     55.07 o
  -2  15  15       36.66      124.08     31.72 o
  -1  15  15        0.52       27.88     21.26 o
   0  15  15      220.70      199.37     72.85 o
   1  15  15        2.78       25.79     25.09 o
   2  15  15       31.06       68.66     27.19 o
   3  15  15       24.65      -11.15     31.72 o
  -2  16  15      158.69      112.23     31.02 o
  -1  16  15        8.79       77.03     50.19 o
   0  16  15      135.13       44.96     26.49 o
   1  16  15      348.35      366.32     51.24 o
   2  16  15       42.32       43.22     26.49 o
  -2  17  15       43.04       93.06     47.75 o
  -1  17  15       19.42       99.33     42.52 o
   0  17  15        7.24      -25.09     32.41 o
   1  17  15       48.40       52.98     41.13 o
  -8   0  16      101.74      122.34     42.52 o
  -6   0  16      122.22      136.98     32.76 o
  -4   0  16      389.04      329.02     43.22 o
  -2   0  16     4288.82     4439.37    116.06 o
   0   0  16      156.11      141.16     22.66 o
   2   0  16       24.97       34.16     17.43 o
   4   0  16      130.56      128.61     21.96 o
   6   0  16      531.36      451.01     43.22 o
  -8   1  16        7.16      -30.32     30.32 o
  -7   1  16      175.62      242.93     29.97 o
  -6   1  16     2362.90     2438.39     81.56 o
  -5   1  16      153.71      130.70     23.00 o
  -4   1  16      651.28      524.21     53.33 o
  -3   1  16     1414.71     1411.24     53.33 o
  -2   1  16     1124.09     1152.28     31.02 o
  -1   1  16      508.45      549.30     22.66 o
   0   1  16       70.48       65.53     20.22 o
   1   1  16      227.10      248.51     21.61 o
   2   1  16     3601.75     3703.60     72.15 o
   3   1  16       41.63       14.99     15.34 o
   4   1  16      762.86      754.24     26.84 o
   5   1  16       91.50       37.99     29.97 o
   6   1  16      203.47      278.48     60.65 o
  -8   2  16      128.20      220.28     35.90 o
  -7   2  16       41.00       86.44     40.78 o
  -6   2  16      929.61      958.14     47.40 o
  -5   2  16       30.45       55.42     22.31 o
  -4   2  16     1147.37     1103.13     46.70 o
  -3   2  16       28.78       -0.35     31.37 o
  -2   2  16     1170.32     1052.59     33.46 o
  -1   2  16       83.25       62.04     13.94 o
   0   2  16      400.90      419.99     23.70 o
   1   2  16       20.09       62.04     52.28 o
   2   2  16      313.21      221.67     19.87 o
   3   2  16      777.09      755.99     31.37 o
   4   2  16        8.93       14.64     34.51 o
   5   2  16        9.24       13.94     37.29 o
   6   2  16       92.39      136.98     21.96 o
   7   2  16      100.07      172.18     32.07 o
  -8   3  16       26.77       24.40     25.79 o
  -7   3  16      268.32      245.37     32.41 o
  -6   3  16      947.81      971.03     56.46 o
  -5   3  16        0.61       11.15     25.09 o
  -4   3  16       71.65       57.51     19.17 o
  -3   3  16       19.71       20.91     16.73 o
  -2   3  16     1160.66     1167.96     44.26 o
  -1   3  16     1392.41     1422.74     41.13 o
   0   3  16        7.93       31.37     20.22 o
   1   3  16       23.13       40.43     13.24 o
   2   3  16      973.57     1085.36     44.96 o
   3   3  16      113.93       75.98     31.02 o
   4   3  16      678.21      707.89     41.13 o
   5   3  16       31.21       11.15     26.14 o
   6   3  16      279.40      223.76     27.19 o
   7   3  16       85.73       91.67     65.53 o
  -8   4  16       45.31      126.52     30.67 o
  -7   4  16        2.87        9.41     23.70 o
  -6   4  16      695.12      774.11     45.66 o
  -5   4  16       96.39       75.28     47.40 o
  -4   4  16      936.04      913.53     42.52 o
  -3   4  16      390.99      490.75     32.76 o
  -2   4  16     4070.32     4182.84    162.42 o
  -1   4  16        2.31        3.49     11.50 o
   0   4  16      964.34      926.07     32.76 o
   1   4  16       12.95       -1.05     27.19 o
   2   4  16      921.80     1035.17     47.05 o
   3   4  16      831.57      910.39     43.22 o
   4   4  16      129.70      206.34     40.08 o
   5   4  16        0.27      -11.50     25.79 o
   6   4  16      226.00      179.85     87.14 o
   7   4  16        0.03       57.51     29.28 o
  -8   5  16      112.00      156.49     50.19 o
  -7   5  16      337.23      331.11     30.32 o
  -6   5  16     1376.42     1443.31     59.25 o
  -5   5  16      923.81     1089.89     65.18 o
  -4   5  16      896.26      855.32     41.48 o
  -3   5  16      832.42      800.60     63.78 o
  -2   5  16     2935.63     3068.55    109.09 o
  -1   5  16      980.96      952.91     32.76 o
   0   5  16      793.97      803.74     30.32 o
   1   5  16     1555.54     1723.19     48.45 o
   2   5  16     1236.21     1139.73     61.34 o
   3   5  16      482.07      500.50     30.67 o
   4   5  16      391.58      368.06     39.39 o
   5   5  16        3.88        2.79     28.93 o
   6   5  16      358.69      380.96     52.63 o
   7   5  16       52.16       62.39     55.42 o
  -8   6  16       27.94      -29.63     29.63 o
  -7   6  16      415.54      409.54     35.55 o
  -6   6  16      595.34      642.71     73.54 o
  -5   6  16       87.55      107.35     46.36 o
  -4   6  16       21.43        1.05     17.43 o
  -3   6  16      218.34      230.39     23.35 o
  -2   6  16     2915.98     2904.04     69.71 o
  -1   6  16      141.10      144.30     26.14 o
   0   6  16       54.96       58.21     14.99 o
   1   6  16       11.83       44.61     29.63 o
   2   6  16     1036.15      968.60     44.26 o
   3   6  16      173.09      158.59     28.58 o
   4   6  16      428.62      507.82     55.77 o
   5   6  16      201.07      194.83     30.32 o
   6   6  16      229.30      259.66     37.29 o
   7   6  16      292.18      206.34     34.16 o
  -8   7  16       13.04        8.36     38.34 o
  -7   7  16      178.73      207.73     27.53 o
  -6   7  16     1765.59     1843.08     68.66 o
  -5   7  16      525.58      487.96     37.64 o
  -4   7  16      141.35      195.18     29.97 o
  -3   7  16       33.00       33.11     15.68 o
  -2   7  16      545.25      556.27     26.84 o
  -1   7  16      165.15      145.34     17.78 o
   0   7  16      418.30      451.36     33.81 o
   1   7  16      392.74      455.19     31.02 o
   2   7  16     4073.02     4318.42    119.90 o
   3   7  16     1086.91     1183.64     51.93 o
   4   7  16      605.99      643.41     39.04 o
   5   7  16       12.53       -6.62     21.61 o
   6   7  16      141.53      187.17     57.51 o
   7   7  16      207.74      210.52     27.19 o
  -7   8  16       37.77       -6.27     20.56 o
  -6   8  16      108.43       44.26     32.76 o
  -5   8  16        0.65        7.67     18.47 o
  -4   8  16      111.32       46.36     29.28 o
  -3   8  16      363.91      406.75     24.40 o
  -2   8  16     3287.24     3122.23     73.54 o
  -1   8  16     2264.08     2248.44     71.80 o
   0   8  16      634.31      594.26     42.17 o
   1   8  16       23.78        3.49     21.26 o
   2   8  16        1.40       -1.74     29.97 o
   3   8  16      670.91      637.83     37.64 o
   4   8  16      233.97      208.78     55.77 o
   5   8  16        9.23      -10.80     21.26 o
   6   8  16      317.17      331.46     35.20 o
  -7   9  16      388.59      379.21     40.78 o
  -6   9  16     2398.86     2556.90    135.23 o
  -5   9  16       83.22      105.26     23.00 o
  -4   9  16      248.41      277.79     52.63 o
  -3   9  16      212.41      220.28     21.61 o
  -2   9  16       49.34       86.09     47.75 o
  -1   9  16      138.94      177.76     27.53 o
   0   9  16      130.24      101.77     22.66 o
   1   9  16      143.44      107.35     25.09 o
   2   9  16      821.13      757.03     40.43 o
   3   9  16      488.90      360.74     35.90 o
   4   9  16       13.74       36.25     35.20 o
   5   9  16       11.91       10.46     51.93 o
   6   9  16       58.35      104.21     37.64 o
  -7  10  16       38.42       56.12     32.76 o
  -6  10  16        1.41       24.75     27.53 o
  -5  10  16      189.08      153.71     20.56 o
  -4  10  16      159.93      138.37     32.07 o
  -3  10  16      348.76      363.18     23.70 o
  -2  10  16     6376.43     6207.51    161.03 o
  -1  10  16       14.19       35.55     39.04 o
   0  10  16      287.44      332.51     33.11 o
   1  10  16       52.56       28.93     36.60 o
   2  10  16      686.78      651.77     40.08 o
   3  10  16       25.42      -16.38     20.56 o
   4  10  16     1381.30     1439.82     69.36 o
   5  10  16        0.49       51.58     35.20 o
   6  10  16      541.49      363.88     43.92 o
  -6  11  16     1688.96     1597.01     65.87 o
  -5  11  16        9.85       16.38     30.67 o
  -4  11  16        3.87      -18.12     18.12 o
  -3  11  16      179.72      194.83     33.46 o
  -2  11  16     1097.65     1018.44     48.10 o
  -1  11  16       78.33      131.05     29.28 o
   0  11  16      396.42      334.25     29.28 o
   1  11  16       59.68       56.46     37.29 o
   2  11  16     1095.42      955.70     45.31 o
   3  11  16       53.83       22.31     58.55 o
   4  11  16       29.83       23.35     42.52 o
   5  11  16      313.80      356.56    108.40 o
  -6  12  16      397.65      498.41     40.43 o
  -5  12  16      101.79       43.92     22.66 o
  -3  12  16      150.92       71.10     33.46 o
  -2  12  16     2057.57     2051.86    101.77 o
  -1  12  16        1.84        4.88     50.19 o
   0  12  16       26.06       24.05     23.70 o
   1  12  16      198.66      199.71     27.19 o
   2  12  16     1016.03     1010.42     63.43 o
   3  12  16       49.17       82.26     28.58 o
   4  12  16      581.22      558.36     38.69 o
  -4  13  16       96.84      116.41     35.20 o
  -3  13  16       20.88       98.99    118.85 o
  -2  13  16      733.15      737.86     43.92 o
  -1  13  16       72.45       84.00     27.88 o
   0  13  16       53.64       61.69     25.79 o
   1  13  16       43.39       32.76     44.96 o
   2  13  16      673.66      786.66     44.26 o
   3  13  16       27.72        4.53     27.88 o
   4  13  16        5.61       77.72     35.20 o
  -5  14  16        2.77      -30.32     30.32 o
  -3  14  16       88.94       85.04     34.51 o
  -2  14  16      951.65      864.38     42.87 o
  -1  14  16        1.67       28.93     23.35 o
   0  14  16       60.12      103.52     29.97 o
   1  14  16        1.18        7.67     40.43 o
   2  14  16      280.89      306.37     34.51 o
   3  14  16       66.91      -14.29     42.17 o
  -3  15  16        0.46       48.45     37.29 o
  -2  15  16      162.04      202.15     56.81 o
  -1  15  16        7.47       57.16     30.32 o
   0  15  16       14.10       10.80     71.80 o
   1  15  16       32.47       59.25     29.97 o
   2  15  16      527.70      599.14     97.94 o
  -3  16  16       41.60      210.52     59.60 o
  -2  16  16      322.74      152.31     34.85 o
  -1  16  16      401.87      435.33     70.41 o
   0  16  16        2.07      133.84     36.25 o
   1  16  16      109.50       63.09     24.40 o
   2  16  16       17.86       57.51     43.92 o
   0  17  16       76.70      -31.37     31.37 o
  -7   0  17       65.42       89.23     36.95 o
  -5   0  17      156.32      131.75     36.25 o
  -3   0  17       65.05      108.74     29.28 o
  -1   0  17       73.36       53.68     33.46 o
   1   0  17     3862.28     3931.19    107.70 o
   3   0  17       79.50       60.30     24.05 o
   5   0  17      606.92      602.63     55.77 o
   7   0  17      147.86      279.18     60.99 o
  -8   1  17        0.95       25.79     25.09 o
  -7   1  17       68.55      105.61     25.79 o
  -6   1  17       32.12        8.36     19.87 o
  -5   1  17      590.31      624.24     36.60 o
  -4   1  17        4.15       -0.70     31.37 o
  -3   1  17      671.31      690.81     36.60 o
  -2   1  17      277.15      247.12     21.61 o
  -1   1  17      719.56      658.74     29.28 o
   0   1  17      259.14      288.59     17.08 o
   1   1  17      204.55      216.79     17.43 o
   2   1  17        0.37       13.24     13.59 o
   3   1  17       44.36       35.55     15.34 o
   4   1  17       13.81       27.53     14.29 o
   5   1  17     2014.67     2069.98    122.69 o
   6   1  17        3.19       33.11     31.72 o
   7   1  17        8.75      -26.84     26.84 o
  -8   2  17       12.43       17.08     33.46 o
  -7   2  17      433.88      727.06     67.27 o
  -6   2  17       25.90       18.12     27.88 o
  -5   2  17       70.18       70.41     19.87 o
  -4   2  17       19.75       44.61     23.00 o
  -3   2  17        3.47      -19.52     19.52 o
  -2   2  17     1581.54     1469.45     41.82 o
  -1   2  17        3.16       11.85     13.94 o
   0   2  17      607.28      598.44     24.75 o
   1   2  17     4295.03     4247.32     93.06 o
   2   2  17       24.91       12.20     12.90 o
   3   2  17       71.66       49.14     16.03 o
   4   2  17        0.37      -16.73     16.73 o
   5   2  17        9.39       44.96     35.20 o
   6   2  17        0.08      -25.09     26.49 o
   7   2  17        2.87       29.97     70.75 o
  -8   3  17        0.53      -28.93     28.93 o
  -7   3  17      151.88      134.54     26.14 o
  -6   3  17        1.53        1.74     57.51 o
  -5   3  17      498.52      477.50     54.72 o
  -4   3  17      228.20      238.40     24.75 o
  -3   3  17     3596.28     3455.09     99.68 o
  -2   3  17      847.45      826.04     27.53 o
  -1   3  17       12.30       14.99     12.55 o
   0   3  17       10.47        2.79     18.12 o
   1   3  17        5.60        5.23     13.59 o
   2   3  17       64.59       38.34     14.64 o
   3   3  17        2.77       -8.71     20.22 o
   5   3  17     1412.73     1296.57     74.59 o
   6   3  17        5.78      -25.09     33.81 o
   7   3  17       79.88       68.66     46.01 o
  -8   4  17        2.64      130.35     48.10 o
  -7   4  17      570.81      567.77     48.80 o
  -6   4  17       86.28       79.82     55.77 o
  -5   4  17      255.57      259.31     52.63 o
  -4   4  17      669.06      620.40     35.55 o
  -3   4  17      351.82      414.76     31.02 o
  -2   4  17      274.66      275.00     20.22 o
  -1   4  17     1126.00     1181.90     60.30 o
   0   4  17       11.74       14.99     22.66 o
   1   4  17     4173.64     4144.50    110.49 o
   2   4  17      351.19      367.01     42.17 o
   3   4  17      467.25      533.96     78.77 o
   4   4  17      229.02      209.47     26.84 o
   5   4  17        4.59       -5.93     21.61 o
   6   4  17        2.70       -3.83     31.37 o
   7   4  17       12.45      -19.17     26.84 o
  -8   5  17       95.18       54.72     36.95 o
  -7   5  17      286.31      370.50     35.20 o
  -6   5  17      392.51      338.08     29.97 o
  -5   5  17      165.13      204.94     73.89 o
  -4   5  17      101.56      116.41     20.56 o
  -3   5  17     1410.53     1361.05     57.51 o
  -2   5  17      643.84      595.66     27.88 o
  -1   5  17      119.54      125.82     36.25 o
   0   5  17     1299.85     1170.75     48.80 o
   1   5  17       18.69       23.70     20.91 o
   2   5  17      161.37      135.23     24.40 o
   3   5  17      127.67      126.52     29.97 o
   4   5  17      574.74      547.21     35.55 o
   5   5  17     1155.34     1230.70     52.98 o
   6   5  17      392.00      385.83     63.09 o
   7   5  17       50.26        9.41     56.81 o
  -8   6  17        1.68      -20.22     39.39 o
  -7   6  17      264.03      359.00     60.99 o
  -6   6  17      247.51      240.14     30.32 o
  -5   6  17        1.48        1.74     21.96 o
  -4   6  17     2276.75     2292.35     81.21 o
  -3   6  17       97.56       45.31     44.96 o
  -2   6  17      250.03      305.32     25.09 o
  -1   6  17       66.97       58.55     16.38 o
   0   6  17      908.60      849.74     31.37 o
   1   6  17     3351.44     3174.86     93.41 o
   2   6  17      551.77      574.05     56.12 o
   3   6  17        3.48        3.83     54.72 o
   4   6  17      482.37      526.65     46.36 o
   5   6  17        0.38        9.41     24.75 o
   6   6  17        3.78        6.27     25.79 o
   7   6  17      119.90       39.73     35.55 o
  -7   7  17       34.47       25.44     23.70 o
  -6   7  17      286.42      316.82     29.97 o
  -5   7  17      233.73      236.31     32.07 o
  -4   7  17       35.45      111.53     21.96 o
  -3   7  17     3269.42     3381.89    140.81 o
  -2   7  17      537.85      570.91     31.72 o
  -1   7  17      130.49      100.38     16.03 o
   0   7  17     1315.19     1294.83     54.02 o
   1   7  17        6.23       -9.41     17.43 o
   2   7  17        0.04       -4.18     18.82 o
   3   7  17       73.02      107.00     32.76 o
   4   7  17      951.67      983.58     46.70 o
   5   7  17     1213.10     1272.17     55.07 o
   6   7  17      499.04      586.25     47.75 o
  -7   8  17      215.05      231.08     31.72 o
  -6   8  17      165.02      194.49     52.63 o
  -5   8  17      354.11      347.84     32.07 o
  -4   8  17       28.45       45.66     19.17 o
  -3   8  17      393.87      426.27     30.67 o
  -2   8  17       82.49      134.89     20.56 o
  -1   8  17       26.82       73.89     25.09 o
   0   8  17      338.00      293.82     28.23 o
   1   8  17     2113.22     2231.36     75.98 o
   2   8  17     1525.09     1449.58     58.55 o
   3   8  17      424.85      371.54     29.63 o
   4   8  17      619.26      572.65     38.34 o
   5   8  17      129.40       51.93     24.40 o
   6   8  17        6.10        5.58     36.60 o
  -7   9  17      163.77      123.73     53.33 o
  -6   9  17       11.48       43.57     52.63 o
  -5   9  17       23.02       16.38     25.09 o
  -4   9  17      190.83      220.97     52.63 o
  -3   9  17     1934.61     2012.13    104.91 o
  -2   9  17       12.00       29.97     22.31 o
  -1   9  17     1126.26     1174.93     51.58 o
   0   9  17       21.84       21.26     21.61 o
   1   9  17      410.63      415.46     51.93 o
   2   9  17      193.21      222.02     43.22 o
   3   9  17       39.71       -6.97     19.87 o
   4   9  17       54.22        7.32     21.26 o
   5   9  17     1232.41     1381.96     60.30 o
   6   9  17        8.83      -11.15     39.73 o
  -6  10  17       42.51       33.11     23.35 o
  -5  10  17      396.16      450.31     37.99 o
  -4  10  17        0.08       58.21     27.53 o
  -3  10  17      293.79      366.32     42.52 o
  -2  10  17      146.50      151.96     24.40 o
  -1  10  17       88.15      130.70     21.26 o
   0  10  17      289.43      283.02     31.02 o
   1  10  17     1999.18     2038.62    104.56 o
   2  10  17       91.01       75.98     27.53 o
   3  10  17        1.23       65.87     27.53 o
   4  10  17      146.18       85.74     21.96 o
   5  10  17       15.98      -29.63     29.63 o
  -6  11  17      130.28       88.53     51.58 o
  -5  11  17       20.58       82.95     47.05 o
  -4  11  17      290.16      253.04     27.19 o
  -3  11  17     1160.45     1131.02     75.63 o
  -2  11  17        9.50       29.97     41.82 o
  -1  11  17     1151.82     1102.78     51.58 o
   0  11  17        9.96      -18.12     18.12 o
   1  11  17      225.98      174.27     27.53 o
   2  11  17       68.04       89.57     27.53 o
   3  11  17      129.65      135.93     28.58 o
   4  11  17       44.78       -5.58     21.96 o
   5  11  17     1841.97     1785.57    102.47 o
  -6  12  17        6.64       47.40     36.25 o
  -5  12  17      181.36       41.82     29.97 o
  -4  12  17       35.80      -28.58     28.58 o
  -3  12  17       11.26       41.48     36.25 o
  -2  12  17      180.13      118.85     66.22 o
  -1  12  17      288.80      290.68     32.07 o
   0  12  17      365.44      383.05     40.78 o
   1  12  17     1881.02     1793.94     95.15 o
   2  12  17        0.60       39.39     37.99 o
   3  12  17        6.12      -20.91     23.70 o
   4  12  17       83.40       36.60     22.66 o
  -4  13  17      368.40      395.94     47.40 o
  -3  13  17      606.70      696.04     43.92 o
  -2  13  17        0.59       17.08     32.41 o
  -1  13  17       26.54       49.84     27.53 o
   0  13  17        0.97       24.75     42.52 o
   1  13  17      118.28      125.82     26.14 o
   2  13  17        3.04       -0.70     22.66 o
   3  13  17      107.99      122.69     40.43 o
  -3  14  17        8.41       32.07     27.88 o
  -2  14  17       82.21       10.11     51.93 o
   0  14  17      371.38      428.36     37.99 o
   1  14  17      839.25      852.88     64.83 o
   2  14  17        1.55        2.44     44.96 o
   3  14  17       18.36      106.30     42.52 o
  -3  15  17      293.83      309.50     43.92 o
  -2  15  17       12.38       -8.36     29.63 o
  -1  15  17       23.11       62.39     51.24 o
   0  15  17      115.63       42.17     22.66 o
   1  15  17       17.16        3.14     25.79 o
   2  15  17       34.63       90.62     41.48 o
  -2  16  17        2.04      108.05     51.93 o
  -1  16  17      106.80       47.40     81.56 o
   0  16  17      494.82      476.46     54.02 o
   1  16  17      313.93      407.10     59.95 o
  -6   0  18      319.61      366.67     46.01 o
  -4   0  18      662.86      674.08     56.81 o
  -2   0  18     2700.88     2534.24     76.33 o
   0   0  18        3.60       -9.06     29.28 o
   2   0  18       11.52       63.43     20.91 o
   4   0  18     2434.46     2492.76     80.86 o
   6   0  18      493.07      517.93     54.72 o
  -8   1  18       55.29      172.88     46.36 o
  -7   1  18        4.11      -24.75     36.95 o
  -6   1  18     3190.44     3371.44    146.39 o
  -5   1  18       31.07       18.82     50.89 o
  -4   1  18        0.73        2.09     18.12 o
  -3   1  18      307.30      284.06     27.88 o
  -2   1  18      261.79      254.43     18.47 o
  -1   1  18      321.37      339.83     18.47 o
   0   1  18     2511.82     2626.60     55.77 o
   1   1  18       78.85      133.14     16.03 o
   2   1  18      647.15      644.80     42.17 o
   3   1  18        0.52       -0.70     18.47 o
   4   1  18       12.90        8.36     19.17 o
   5   1  18       35.83       41.82     36.60 o
   6   1  18        0.49       11.50     54.02 o
   7   1  18       46.59       -1.74     31.72 o
  -7   2  18      108.39       71.10     53.33 o
  -6   2  18      381.19      364.92     33.81 o
  -5   2  18       12.25        3.14     39.39 o
  -4   2  18      716.30      654.56     53.33 o
  -3   2  18      647.96      592.52     35.20 o
  -2   2  18      678.39      734.72     30.67 o
  -1   2  18     1019.49     1007.98     29.63 o
   0   2  18      918.21      913.87     29.63 o
   1   2  18      379.86      382.35     25.79 o
   2   2  18      290.52      321.70     19.87 o
   3   2  18        3.67       28.58     23.35 o
   4   2  18      700.95      684.88     33.11 o
   5   2  18       26.39       24.75     21.61 o
   6   2  18        3.27       32.76     25.09 o
  -8   3  18       70.68      248.16     54.02 o
  -7   3  18        1.70        4.88     22.66 o
  -6   3  18     1210.88     1434.94     61.69 o
  -5   3  18        6.64      -12.55     19.87 o
  -4   3  18       47.63       42.17     20.22 o
  -3   3  18        0.24       -3.49     14.64 o
  -2   3  18       31.69       60.65     14.99 o
  -1   3  18       69.46       67.62     48.45 o
   0   3  18      607.71      633.30     39.39 o
   1   3  18        7.08        9.76     13.24 o
   2   3  18     1262.15     1202.12     47.40 o
   3   3  18       79.09       60.30     46.36 o
   4   3  18       15.70      -17.43     34.85 o
   5   3  18        2.48        8.36     18.47 o
   6   3  18      160.56      235.27     64.13 o
  -8   4  18      228.56      286.50     47.05 o
  -7   4  18       82.66      146.39     29.63 o
  -6   4  18      230.24      262.10     47.75 o
  -5   4  18       94.30       33.46     20.56 o
  -4   4  18       75.11       73.89     29.97 o
  -3   4  18       59.90       65.53     19.87 o
  -2   4  18     3056.10     3169.98     74.59 o
  -1   4  18      786.99      800.25     30.67 o
   0   4  18       39.86       32.41     14.99 o
   1   4  18       47.30       74.94     20.56 o
   2   4  18      570.61      549.65     39.04 o
   3   4  18       99.13       96.20     23.00 o
   4   4  18      101.17      125.82     34.16 o
   5   4  18       29.17       50.19     27.88 o
   6   4  18       10.69       24.40     57.51 o
  -7   5  18        2.77      -13.24     64.48 o
  -6   5  18     1481.52     1658.71     65.53 o
  -5   5  18      222.20      159.28     40.43 o
  -4   5  18       33.74       40.78     18.82 o
  -3   5  18      636.94      556.62     37.29 o
  -2   5  18     1249.58     1156.81     39.39 o
  -1   5  18      764.89      694.99     29.63 o
   0   5  18      337.54      263.85     19.87 o
   1   5  18       12.99       57.16     20.22 o
   2   5  18     1087.68     1182.60     49.49 o
   3   5  18      847.16      750.41     55.07 o
   4   5  18       22.40       -6.27     27.19 o
   5   5  18       11.68       49.14     48.45 o
   6   5  18      101.27      116.76     27.53 o
  -7   6  18      150.14      120.60     39.04 o
  -6   6  18      112.26      174.62     33.46 o
  -5   6  18      371.75      357.25     37.99 o
  -4   6  18       20.25       44.61     20.56 o
  -3   6  18       35.70       28.23     18.12 o
  -2   6  18     1583.93     1587.60     46.70 o
  -1   6  18     1704.47     1752.46     49.84 o
   0   6  18       67.28       86.79     24.05 o
   1   6  18       79.90       97.24     23.35 o
   2   6  18      148.29      121.29     24.05 o
   3   6  18       44.21       70.75     24.40 o
   4   6  18      543.60      611.69     61.69 o
   5   6  18      143.32      128.61     71.80 o
   6   6  18      137.18      146.04     35.20 o
  -7   7  18        3.38        3.49     23.70 o
  -6   7  18     1065.88     1164.13    150.57 o
  -5   7  18      258.51      272.21     31.37 o
  -4   7  18       15.94       60.65     27.19 o
  -3   7  18      281.40      270.12     27.19 o
  -2   7  18       16.70       13.24     17.43 o
  -1   7  18        9.57       14.29     19.87 o
   0   7  18        3.74       -3.14     18.12 o
   1   7  18       97.15      121.29     27.19 o
   2   7  18      954.07      936.88     69.36 o
   3   7  18     1418.33     1239.41     52.98 o
   4   7  18      797.04      912.48     45.66 o
   5   7  18       99.41      126.17     36.60 o
   6   7  18       47.30       56.81     60.65 o
  -7   8  18      165.77      202.50     45.66 o
  -6   8  18       36.53       58.90     45.66 o
  -5   8  18        5.31       41.82     21.96 o
  -4   8  18        3.02      -18.12     26.84 o
  -3   8  18       13.95       13.24     44.26 o
  -2   8  18     3603.55     3613.32     85.04 o
  -1   8  18      691.03      576.14     37.64 o
   0   8  18      519.08      570.56     89.57 o
   1   8  18      238.15      182.29     27.88 o
   2   8  18       89.13       89.23     38.69 o
   3   8  18      167.63      109.09     22.31 o
   4   8  18       51.18       28.93     26.49 o
   5   8  18      158.95      109.79     28.23 o
  -7   9  18      161.25      291.03     54.02 o
  -6   9  18      923.31      994.74     90.97 o
  -5   9  18       80.61       13.24     62.04 o
  -4   9  18       35.29       31.72     21.61 o
  -3   9  18        0.08       37.99     32.76 o
  -2   9  18      104.18      116.06     51.58 o
  -1   9  18      228.23      278.48     46.01 o
   0   9  18        8.02       -3.14     23.70 o
   1   9  18       81.51       78.07     23.00 o
   2   9  18     1383.03     1470.15     60.30 o
   3   9  18      555.06      568.82     48.80 o
   4   9  18      147.44      194.14     87.83 o
   5   9  18       85.75       58.90     50.54 o
  -6  10  18       31.04       39.04     24.75 o
  -5  10  18       21.49       53.68     21.26 o
  -4  10  18       24.47       58.55     77.72 o
  -3  10  18       80.52      143.95     33.46 o
  -2  10  18     2264.10     2126.45     74.59 o
  -1  10  18        1.25       36.95     20.22 o
   0  10  18      559.82      512.70     36.95 o
   1  10  18      295.13      276.74     37.29 o
   2  10  18      167.91      127.22     25.79 o
   3  10  18       70.89       26.84     21.26 o
   4  10  18      265.45      316.13     86.09 o
  -6  11  18      309.35      374.33     50.89 o
  -5  11  18       45.76       88.53     35.20 o
  -2  11  18       68.90       95.15     26.84 o
  -1  11  18       37.94       66.92     26.14 o
   0  11  18      328.61      326.58     43.22 o
   1  11  18       35.41       45.66     27.53 o
   2  11  18     1095.03     1077.34     49.49 o
   3  11  18        4.08       43.57     39.73 o
   4  11  18      286.19      328.67     37.64 o
  -5  12  18      160.83      294.87     96.55 o
  -4  12  18       23.67      -28.58     28.58 o
  -3  12  18      123.77      100.03     36.95 o
  -2  12  18      387.55      437.07     37.29 o
  -1  12  18       28.84       33.11     20.91 o
   0  12  18        0.77       19.87     30.67 o
   1  12  18        6.71       -4.18     25.44 o
   2  12  18       11.34       25.44     21.61 o
   3  12  18      134.67       54.37     36.95 o
  -4  13  18       42.89      -21.61     31.37 o
  -3  13  18       86.58      119.90     40.43 o
  -2  13  18       24.99       44.96     43.57 o
  -1  13  18      164.60      169.04     30.32 o
   0  13  18        5.55      -20.22     20.22 o
   1  13  18       19.16       21.61     25.79 o
   2  13  18       13.80      -27.88     29.28 o
   3  13  18        5.62      105.61     51.24 o
  -3  14  18      334.62      330.77     54.72 o
  -2  14  18      308.36      360.74     41.13 o
  -1  14  18      221.48      178.80     50.89 o
   0  14  18       21.00        9.41     24.05 o
   1  14  18        6.80       51.58     27.88 o
   2  14  18       38.69       50.54     26.84 o
  -2  15  18       81.16      109.09     27.19 o
  -1  15  18      180.15      199.37     31.72 o
   0  15  18        2.17       39.73     33.81 o
   1  15  18      148.12      199.71     48.45 o
  -7   0  19     1299.94     1422.05     85.39 o
  -5   0  19      334.96      345.75     43.92 o
  -3   0  19      844.35      937.23     63.78 o
  -1   0  19     2008.66     1933.01     63.78 o
   1   0  19     4544.09     4373.14    117.81 o
   3   0  19       31.15       23.35     21.61 o
   5   0  19      225.57      159.28     33.81 o
  -7   1  19       85.37       95.15     32.41 o
  -6   1  19        5.21       71.80     28.58 o
  -5   1  19      543.64      444.39     33.11 o
  -4   1  19       11.26        1.39     28.23 o
  -3   1  19     3205.59     3318.11    128.61 o
  -2   1  19       25.51       54.37     19.17 o
  -1   1  19      115.68      124.43     13.94 o
   0   1  19      423.64      467.04     21.61 o
   1   1  19      176.86      200.41     28.93 o
   2   1  19       35.30       34.51     13.24 o
   3   1  19      293.98      312.99     20.22 o
   4   1  19       63.29       36.95     23.35 o
   5   1  19     1322.07     1464.22     99.68 o
   6   1  19        2.85      -28.23     28.23 o
  -7   2  19     1214.71     1226.52     78.77 o
  -6   2  19      265.47      227.25     64.13 o
  -5   2  19      389.07      490.75     35.20 o
  -4   2  19       27.34       32.41     17.43 o
  -3   2  19      123.82      140.81     22.66 o
  -2   2  19       76.70      117.46     26.14 o
  -1   2  19      312.29      309.50     24.75 o
   0   2  19      181.92      200.76     15.34 o
   1   2  19     2503.03     2601.51     57.16 o
   2   2  19        0.58        8.02     12.55 o
   3   2  19       58.84       26.84     16.73 o
   4   2  19        3.52       13.59     16.38 o
   5   2  19        8.38       -2.79     29.63 o
   6   2  19       20.00       63.09     30.32 o
  -7   3  19       27.07       37.29     70.75 o
  -6   3  19       21.95       60.99     23.00 o
  -5   3  19      290.85      315.78     33.46 o
  -4   3  19       11.58       87.48     28.23 o
  -3   3  19     2751.64     2725.24     85.04 o
  -2   3  19      700.87      697.08     42.17 o
  -1   3  19        6.45       12.20     13.94 o
   0   3  19     1154.47     1064.10     37.99 o
   1   3  19       62.45       38.34     14.99 o
   2   3  19      138.31      157.54     22.31 o
   3   3  19      623.61      604.72     37.99 o
   4   3  19      182.27      214.00     29.63 o
   5   3  19     1304.59     1391.72     48.10 o
   6   3  19        0.15      -14.29     26.84 o
  -7   4  19      468.68      519.33     40.43 o
  -6   4  19      136.90      108.40     23.70 o
  -5   4  19       33.78       16.03     20.22 o
  -4   4  19       18.32       -2.44     19.52 o
  -3   4  19      224.45      202.50     33.11 o
  -2   4  19      391.73      389.67     22.66 o
  -1   4  19      173.77      171.13     18.12 o
   0   4  19     1220.93     1276.36     41.13 o
   1   4  19     2963.05     2997.80     72.15 o
   2   4  19        2.91        3.83     19.17 o
   3   4  19      280.77      211.91     33.11 o
   4   4  19       15.51       36.60     49.49 o
   5   4  19        6.95       38.69     59.95 o
   6   4  19       24.01       65.53     26.49 o
  -7   5  19       74.51       48.80     67.27 o
  -6   5  19       39.61       76.33     68.66 o
  -5   5  19      122.14      199.02     98.99 o
  -4   5  19       69.62       50.54     39.39 o
  -3   5  19     1332.65     1521.73     95.15 o
  -2   5  19      214.92      138.72     34.51 o
  -1   5  19      367.59      360.74     43.92 o
   0   5  19      551.76      569.17     27.19 o
   1   5  19        6.82       -9.41     21.26 o
   2   5  19      259.47      236.31     28.58 o
   3   5  19       30.98       14.64     41.82 o
   4   5  19        0.44       39.04     28.23 o
   5   5  19      873.56      864.73     44.61 o
   6   5  19       90.21       80.16     46.01 o
  -7   6  19      133.24       86.44     26.49 o
  -6   6  19        2.16       55.07     23.35 o
  -5   6  19        1.76      -19.87     25.79 o
  -4   6  19      284.35      266.29     30.32 o
  -3   6  19        1.32       -3.49     21.26 o
  -2   6  19      369.23      327.28     31.02 o
  -1   6  19       34.46       21.96     14.29 o
   0   6  19      174.25      186.12     27.19 o
   1   6  19     2440.97     2357.88     88.88 o
   2   6  19      633.54      607.86     36.95 o
   3   6  19       27.10       12.20     27.53 o
   4   6  19       58.05      111.53     51.58 o
   5   6  19      177.24      142.90     40.43 o
   6   6  19        8.55      -20.91     27.19 o
  -7   7  19      103.61       85.39     45.66 o
  -6   7  19       17.16       12.20     24.05 o
  -5   7  19       10.40       29.97     20.91 o
  -4   7  19        2.76      -24.40     24.40 o
  -3   7  19     1557.56     1415.42     55.77 o
  -2   7  19       77.85      110.84     45.66 o
  -1   7  19      230.86      243.98     24.75 o
   0   7  19       96.98       99.68     27.53 o
   1   7  19     1005.07      926.07     43.92 o
   2   7  19       75.70      124.43     59.25 o
   3   7  19      180.07      206.68     29.63 o
   4   7  19      326.90      388.97     37.99 o
   5   7  19      925.79     1150.88    102.12 o
  -6   8  19        9.86       80.16     60.99 o
  -5   8  19       96.68      107.70     25.09 o
  -4   8  19       63.41       41.82     59.60 o
  -3   8  19      266.77      314.04     29.28 o
  -2   8  19       24.28       35.90     17.43 o
  -1   8  19       38.04       52.63     25.79 o
   0   8  19        1.81      -14.64     24.75 o
   1   8  19     1959.46     1915.93     99.33 o
   2   8  19      205.00      169.39     24.40 o
   3   8  19      168.21       99.68     60.30 o
   4   8  19      675.28      566.38     42.87 o
   5   8  19      558.55      594.26     45.66 o
  -6   9  19        6.72       13.94     47.40 o
  -5   9  19       14.32        9.06     19.87 o
  -4   9  19      250.72      258.27     32.07 o
  -3   9  19     1021.48     1044.58     50.19 o
  -2   9  19       13.53       -5.58     28.93 o
  -1   9  19      190.42      148.13     24.40 o
   0   9  19       54.97       33.11     39.04 o
   1   9  19      807.34      796.07     83.30 o
   2   9  19       97.36      126.87     31.02 o
   3   9  19       76.19        0.00     24.05 o
   4   9  19        0.51       31.72     58.90 o
  -6  10  19        4.40      -20.56     20.56 o
  -5  10  19        3.65        6.97     49.49 o
  -4  10  19       14.08       21.26     35.90 o
  -3  10  19      343.14      470.53     52.63 o
  -2  10  19        0.45       17.43     36.60 o
  -1  10  19       37.95       64.48     23.00 o
   0  10  19        6.77      -14.99     15.68 o
   1  10  19     1558.04     1531.49     63.78 o
   2  10  19       62.22       67.62     71.80 o
   3  10  19       51.91       31.72     24.05 o
   4  10  19        2.96       -5.58     23.35 o
  -5  11  19        3.01       36.25     39.04 o
  -4  11  19      186.87      283.71     47.05 o
  -3  11  19      388.83      417.90     49.49 o
  -2  11  19        1.48        6.97     19.52 o
  -1  11  19        1.03       12.55     64.13 o
   0  11  19       46.08       13.24     41.82 o
   1  11  19      413.46      411.63     46.36 o
   2  11  19       31.34       42.17     26.84 o
   3  11  19       19.36       34.51     30.32 o
  -5  12  19       70.77      166.95     43.22 o
  -3  12  19       72.14        0.35     30.67 o
  -2  12  19      207.92      227.60     34.85 o
  -1  12  19       15.39       15.34     22.66 o
   0  12  19      448.78      402.22     48.10 o
   1  12  19      847.92      796.76     47.75 o
   2  12  19       44.65       44.26     27.53 o
   3  12  19        0.63      -38.69     39.39 o
  -4  13  19      976.16      993.34     70.41 o
  -3  13  19      418.88      330.77     47.40 o
  -2  13  19       44.93       98.64     41.13 o
  -1  13  19      218.42      274.65     60.99 o
   0  13  19       84.90       65.18     26.49 o
   1  13  19        9.51       42.87     22.31 o
   2  13  19       67.05       24.05     37.99 o
  -2  14  19        1.99      109.09     32.41 o
  -1  14  19       53.98      154.40     47.75 o
   0  14  19      645.41      604.02     39.73 o
   1  14  19      244.15      249.21     35.20 o
  -1  15  19       63.91       68.66     65.87 o
   0  15  19       58.35      -26.84     26.84 o
  -6   0  20       12.80       -4.88     28.58 o
  -4   0  20      511.07      510.61     50.54 o
  -2   0  20     3166.54     3436.61    143.60 o
   0   0  20      483.93      510.26     35.20 o
   2   0  20      265.70      226.55     25.79 o
   4   0  20     1488.88     1619.67     87.48 o
  -7   1  20       48.78       91.32     29.28 o
  -6   1  20     2635.95     2771.95     95.15 o
  -5   1  20       69.09       94.11     24.40 o
  -4   1  20      311.03      341.57     64.48 o
  -3   1  20       11.83       29.63     20.56 o
  -2   1  20       48.26       57.51     21.61 o
  -1   1  20       30.20       41.48     13.59 o
   0   1  20     1399.61     1377.08     36.95 o
   1   1  20       10.54       20.56     16.03 o
   2   1  20     1304.32     1424.49     46.36 o
   3   1  20      178.83      172.88     22.66 o
   4   1  20      702.83      777.94     39.39 o
   5   1  20       18.93      -26.14     26.14 o
  -7   2  20      133.92      158.24     66.57 o
  -6   2  20       42.40       24.40     23.70 o
  -5   2  20       52.68       57.51     22.66 o
  -4   2  20      391.85      421.73     31.72 o
  -3   2  20       37.59       53.68     19.87 o
  -2   2  20     2698.74     2774.39     86.09 o
  -1   2  20     1309.04     1287.16     36.60 o
   0   2  20      308.87      292.43     18.47 o
   1   2  20      600.03      646.89     33.11 o
   2   2  20      580.42      570.56     25.09 o
   3   2  20       52.18       47.05     20.91 o
   4   2  20     1353.58     1490.01     48.10 o
   5   2  20       31.08       59.95     25.79 o
  -7   3  20       19.90       75.28    106.65 o
  -6   3  20     1123.61     1078.39     52.63 o
  -5   3  20      237.57      311.94     39.04 o
  -4   3  20        5.58      -12.55     26.84 o
  -3   3  20       68.26      150.57     23.70 o
  -2   3  20        6.92       12.20     21.61 o
  -1   3  20      508.49      462.17     21.26 o
   0   3  20       18.80       23.70     13.24 o
   1   3  20      302.97      308.81     23.35 o
   2   3  20       23.08       40.78     31.02 o
   3   3  20      254.17      224.46     22.66 o
   4   3  20      411.21      461.47     31.72 o
   5   3  20        5.96       26.84     21.26 o
  -7   4  20       12.41       58.21     47.05 o
  -6   4  20        6.57      -20.22     20.22 o
  -5   4  20       51.45       72.50     22.66 o
  -4   4  20       94.73       74.59     23.00 o
  -3   4  20        6.99        1.05     29.28 o
  -2   4  20     1105.31     1052.94     47.40 o
  -1   4  20        0.20       24.40     19.52 o
   0   4  20     1488.06     1454.81     46.70 o
   1   4  20       73.50       93.06     22.31 o
   2   4  20        0.06       32.07     22.31 o
   3   4  20       95.36       59.60     28.23 o
   4   4  20      494.46      568.82     41.82 o
   5   4  20        0.04       24.40     27.53 o
   6   4  20       20.13        2.79     36.95 o
  -7   5  20        5.61      141.51     47.40 o
  -6   5  20      339.66      370.85     39.73 o
  -5   5  20        0.19        2.79     31.72 o
  -4   5  20        5.02        7.32     20.91 o
  -3   5  20      216.52      187.17     24.05 o
  -2   5  20        0.24        5.23     21.26 o
  -1   5  20      571.64      484.12     31.72 o
   0   5  20      831.05      882.16     70.06 o
   1   5  20        2.30       -6.27     33.11 o
   2   5  20      163.82      161.37     27.88 o
   3   5  20      299.71      295.21     62.04 o
   4   5  20      313.00      303.93     41.82 o
   5   5  20      100.50       50.54     22.66 o
  -6   6  20        1.81       36.25     24.05 o
  -5   6  20       17.22       98.99     23.00 o
  -4   6  20      227.92      222.37     27.88 o
  -3   6  20       39.25       -0.35     34.16 o
  -2   6  20      150.86      112.93     29.28 o
  -1   6  20       52.16       94.80     33.11 o
   0   6  20       17.35       79.47     25.79 o
   1   6  20       63.87       63.09     23.35 o
   2   6  20       12.62      -20.91     20.91 o
   3   6  20        2.17       -8.71     24.75 o
   4   6  20      397.47      395.25     41.48 o
   5   6  20       30.55      -13.59     55.77 o
  -6   7  20      544.31      507.13     59.25 o
  -5   7  20       17.50       64.83     25.79 o
  -4   7  20        0.72       -6.62     50.54 o
  -3   7  20       78.87       47.40     20.91 o
  -2   7  20       81.56       92.71     43.22 o
  -1   7  20       12.00       31.72     35.90 o
   0   7  20      787.88      772.72     44.26 o
   1   7  20       27.44      -13.59     18.82 o
   2   7  20       78.74       89.23     26.14 o
   3   7  20      477.13      369.80     48.45 o
   4   7  20      456.41      434.98     47.05 o
   5   7  20       55.12       36.60     40.43 o
  -6   8  20        0.14       63.43     42.87 o
  -5   8  20        2.85       37.99     36.60 o
  -4   8  20       12.45       63.43     64.83 o
  -3   8  20       70.06       28.93     18.82 o
  -2   8  20      583.20      651.77     41.48 o
  -1   8  20       67.18      100.38     34.85 o
   0   8  20      144.86      162.42     35.90 o
   1   8  20        0.20        4.88     34.85 o
   2   8  20       42.12       54.72     31.72 o
   3   8  20        1.76       20.56     32.07 o
   4   8  20      153.05       81.21     25.79 o
  -6   9  20      426.38      457.63     36.60 o
  -5   9  20       33.00       94.80     36.95 o
  -4   9  20       11.29       47.40     22.31 o
  -3   9  20        5.00      107.70     38.34 o
  -2   9  20       19.59       13.24     52.98 o
  -1   9  20       72.12       26.14     31.37 o
   0   9  20      187.02      177.76     48.10 o
   1   9  20       34.02        8.36     19.87 o
   2   9  20      195.58      258.62     36.60 o
   3   9  20       44.15      -19.87     21.96 o
   4   9  20      266.43      360.39     55.42 o
  -5  10  20      209.66      198.67     29.97 o
  -4  10  20        1.35       33.11     24.40 o
  -3  10  20        0.74       85.39     41.48 o
  -2  10  20      515.30      561.50     43.22 o
  -1  10  20       64.36       -1.74     26.49 o
   0  10  20      230.97      223.76     59.95 o
   1  10  20      182.62      180.54     31.72 o
   2  10  20      100.48       85.74     24.75 o
   3  10  20       64.33       66.22     32.07 o
  -5  11  20        0.41      -18.82     31.72 o
  -4  11  20      148.13      239.80     52.28 o
  -3  11  20      186.79      214.00     44.96 o
  -2  11  20       14.29        8.71     29.63 o
  -1  11  20       91.04      154.06     27.53 o
   0  11  20        4.41        7.32     60.99 o
   1  11  20        8.84        4.88     50.54 o
   2  11  20      127.82      101.43     64.48 o
   3  11  20       42.24       14.29     44.61 o
  -4  12  20       39.24       94.11     40.78 o
  -3  12  20      147.12      194.83     46.01 o
  -2  12  20      296.24      320.66     37.64 o
  -1  12  20       99.34      100.03     27.88 o
   0  12  20        9.20       53.68     24.40 o
   1  12  20       10.98       36.95     32.41 o
   2  12  20        0.21        3.14     31.02 o
  -3  13  20        2.36      -34.16     34.16 o
  -2  13  20       22.29       27.53     31.72 o
  -1  13  20       87.48      145.69     50.19 o
   0  13  20       18.40       33.81     44.61 o
   1  13  20      315.75      211.56     36.60 o
  -2  14  20       39.50       79.12     45.66 o
  -1  14  20      749.57      744.13    109.09 o
  -5   0  21      306.39      308.46     42.87 o
  -3   0  21     1379.06     1297.27     77.38 o
  -1   0  21        1.01       -2.44     32.07 o
   1   0  21     2524.01     2609.18    115.02 o
   3   0  21      728.43      773.06     51.93 o
   5   0  21      111.22      195.88     60.30 o
  -6   1  21       16.21       62.04     39.39 o
  -5   1  21        3.46       74.94     33.11 o
  -4   1  21        1.13       44.96     62.04 o
  -3   1  21     3711.17     3768.77    111.53 o
  -2   1  21       17.68       20.91     20.56 o
  -1   1  21      611.33      619.36     26.14 o
   0   1  21        0.65       24.05     13.94 o
   1   1  21       47.13       75.28     35.55 o
   2   1  21        0.20       -5.58     14.99 o
   3   1  21      831.71      804.08     37.29 o
   4   1  21       23.18       10.80     19.52 o
   5   1  21     1047.86     1142.87     51.24 o
  -6   2  21       14.76       -3.14     23.35 o
  -5   2  21      110.61       68.31     23.70 o
  -4   2  21      121.70       79.12     22.31 o
  -3   2  21     1022.70     1062.35     59.95 o
  -2   2  21       41.22       73.54     19.52 o
  -1   2  21       35.10       35.90     38.34 o
   0   2  21        0.70       51.58     17.43 o
   1   2  21     1254.35     1241.15     67.97 o
   2   2  21      265.43      302.88     43.92 o
   3   2  21       94.14      100.38     19.87 o
   4   2  21        3.21       32.76     19.52 o
   5   2  21       75.35      157.89     40.78 o
  -6   3  21        4.01       -4.88     21.61 o
  -5   3  21       44.56       92.01     62.74 o
  -4   3  21       34.30       32.07     32.07 o
  -3   3  21     1328.05     1409.50    108.40 o
  -2   3  21      107.05       66.22     19.87 o
  -1   3  21      264.96      281.62     19.87 o
   0   3  21      165.13      189.26     18.47 o
   1   3  21     1841.44     1832.28     47.05 o
   2   3  21      134.97      119.90     19.87 o
   3   3  21        1.31       21.96     42.87 o
   4   3  21        0.02       27.88     19.17 o
   5   3  21      653.11      636.09     96.89 o
  -6   4  21       15.06       -2.79     37.64 o
  -5   4  21       33.66       31.02     22.31 o
  -4   4  21       67.25       33.11     20.56 o
  -3   4  21      330.11      342.62     48.10 o
  -2   4  21        0.05      -23.35     23.70 o
  -1   4  21        3.64       14.99     13.59 o
   0   4  21      104.50      123.73     39.39 o
   1   4  21     1173.05     1204.56     50.54 o
   2   4  21      753.04      688.02     89.23 o
   3   4  21       13.89      -20.56     20.56 o
   4   4  21       80.67       84.35     50.89 o
   5   4  21      116.13      151.27     45.66 o
  -6   5  21      129.07      173.92     30.67 o
  -5   5  21       20.86      -19.17     19.17 o
  -4   5  21       47.86       99.68     27.88 o
  -3   5  21      962.71      972.43     70.75 o
  -2   5  21       90.90      104.91     23.00 o
  -1   5  21      207.41      256.53     40.08 o
   0   5  21       45.13       55.42     20.91 o
   1   5  21      266.94      310.55     36.95 o
   2   5  21      125.58      220.63     29.63 o
   3   5  21        2.79        7.32     20.91 o
   4   5  21        9.76       -3.49     25.09 o
   5   5  21      290.44      210.17     46.36 o
  -6   6  21        1.24      104.21     37.64 o
  -5   6  21       78.62       57.16     23.70 o
  -4   6  21       35.29       58.55     47.40 o
  -3   6  21      198.02      187.51     24.40 o
  -2   6  21      116.24      127.22     24.40 o
  -1   6  21       49.86      -11.15     32.07 o
   0   6  21       77.92       44.96     21.26 o
   1   6  21     1179.66     1141.47     52.98 o
   2   6  21      227.62      190.30     39.39 o
   3   6  21        2.10      -13.59     46.36 o
   4   6  21        0.93       41.82     31.02 o
   5   6  21      269.73      396.64     60.99 o
  -6   7  21        6.53       32.76     29.28 o
  -5   7  21        1.06       63.43     27.53 o
  -4   7  21      189.70      188.56     29.28 o
  -3   7  21     1010.78     1079.08     65.87 o
  -2   7  21       95.28      134.89     46.70 o
  -1   7  21       50.49        3.14     25.09 o
   0   7  21       19.88      -11.50     45.66 o
   1   7  21      371.22      375.73     78.77 o
   2   7  21        1.37       11.85     25.44 o
   3   7  21       15.72        4.88     22.31 o
   4   7  21       46.10       71.10     24.40 o
  -5   8  21        1.54       28.58     31.37 o
  -4   8  21       51.35       67.27     22.66 o
  -3   8  21      437.25      410.58     31.02 o
  -2   8  21        5.08       12.20     29.28 o
  -1   8  21       62.59      114.32     27.19 o
   0   8  21       88.16       60.65     40.43 o
   1   8  21      962.33      967.55     52.63 o
   2   8  21       61.92       69.36     23.35 o
   3   8  21       15.29      -13.24     27.53 o
  -5   9  21      133.55      149.52     29.28 o
  -4   9  21       99.15      119.90     26.84 o
  -3   9  21      844.48      929.91     67.27 o
  -2   9  21       59.00      106.65     32.76 o
  -1   9  21      105.49      121.64     21.61 o
   0   9  21        9.31       51.24     25.79 o
   1   9  21      482.21      480.99     36.25 o
   2   9  21        1.69       24.05     27.19 o
   3   9  21       11.29       40.43     27.53 o
  -5  10  21       83.25      132.10     30.67 o
  -4  10  21       13.54       79.12     37.29 o
  -3  10  21       83.51       70.41     37.29 o
  -2  10  21       44.27       40.78     25.44 o
  -1  10  21      107.20      115.37     29.28 o
   0  10  21       62.52       49.14     20.91 o
   1  10  21      574.77      611.34     53.33 o
   2  10  21        2.85        4.53     20.91 o
  -4  11  21       72.57      184.73     49.14 o
  -3  11  21      439.89      581.02     64.13 o
  -2  11  21       39.19      173.22     48.10 o
  -1  11  21      290.09      264.89     34.16 o
   0  11  21       18.15       33.81     41.82 o
   1  11  21      157.94      110.84     24.40 o
   2  11  21       49.14       44.96     34.16 o
  -3  12  21       50.79      104.56     45.31 o
  -2  12  21       56.37      117.11     34.16 o
  -1  12  21        0.28        9.76     53.68 o
   0  12  21      159.04      115.37     40.08 o
   1  12  21      193.89      159.98     33.81 o
  -2  13  21      215.81      193.44    103.52 o
  -1  13  21      159.71      224.81     35.20 o
   0  13  21      196.73      308.81     59.25 o
  -6   0  22       18.78       -7.67     32.41 o
  -4   0  22      183.87      162.77     41.13 o
  -2   0  22     1662.04     1513.02     86.44 o
   0   0  22     1530.86     1632.91     81.21 o
   2   0  22        7.44       17.08     22.66 o
   4   0  22      590.14      581.02     70.06 o
  -6   1  22      784.57      849.74     49.49 o
  -5   1  22       53.11       14.99     42.87 o
  -4   1  22      683.75      679.31     41.48 o
  -3   1  22       99.71       92.36     22.31 o
  -2   1  22      157.54      235.96     27.19 o
  -1   1  22        1.86       19.87     16.03 o
   0   1  22      254.93      285.80     20.56 o
   1   1  22       42.76       87.14     31.37 o
   2   1  22      271.52      314.73     35.55 o
   3   1  22       13.66       18.82     34.85 o
   4   1  22      711.68      818.37     43.22 o
  -6   2  22      265.12      322.40     47.75 o
  -5   2  22       19.51       48.10     35.55 o
  -4   2  22      106.40      128.26     25.79 o
  -3   2  22       32.36       75.63     20.91 o
  -2   2  22      866.38      913.87     44.96 o
  -1   2  22      114.92      113.62     21.96 o
   0   2  22     1060.41     1126.83     35.90 o
   1   2  22      544.75      531.87     24.40 o
   2   2  22        1.30        0.70     35.55 o
   3   2  22       42.11       68.66     21.26 o
   4   2  22      561.64      709.63     40.08 o
  -6   3  22      209.52      159.98     31.37 o
  -5   3  22        5.59       67.62     34.51 o
  -4   3  22      126.93      130.70     57.51 o
  -3   3  22      307.60      367.01     33.11 o
  -2   3  22       19.90       48.45     22.66 o
  -1   3  22       73.91       72.85     17.43 o
   0   3  22      163.91      158.59     19.52 o
   1   3  22      304.69      241.89     32.76 o
   2   3  22       12.05      -15.34     18.82 o
   3   3  22      368.56      377.82     27.19 o
   4   3  22      422.37      409.88     40.78 o
  -6   4  22       31.54       45.66     39.39 o
  -5   4  22       22.72       40.43     22.66 o
  -4   4  22       57.59       58.21     36.25 o
  -3   4  22        6.56       27.19     28.23 o
  -2   4  22       24.97       31.37     25.79 o
  -1   4  22       62.08       86.09     19.87 o
   0   4  22     1169.10     1207.69     37.64 o
   1   4  22       22.95       -3.49     16.73 o
   2   4  22      172.91      142.55     36.60 o
   3   4  22       16.25        8.71     22.31 o
   4   4  22       38.71       85.74     45.66 o
   5   4  22       15.87      184.38     44.96 o
  -5   5  22       42.77       99.68     26.49 o
  -4   5  22        8.97      -13.94     20.22 o
  -3   5  22       50.40      139.76     84.70 o
  -2   5  22       24.17       22.66     40.78 o
  -1   5  22       10.94       35.20     24.75 o
   0   5  22      207.85      167.30     24.40 o
   1   5  22      178.12      145.69     26.84 o
   2   5  22      128.32      160.68     29.63 o
   3   5  22        9.84       18.47     43.57 o
   4   5  22     1206.79     1206.30     57.16 o
  -5   6  22      237.15      230.39     31.02 o
  -4   6  22      133.55      135.93     36.60 o
  -3   6  22      257.42      228.99     27.88 o
  -2   6  22      109.56      128.26     43.92 o
  -1   6  22       89.08       63.09     25.09 o
   0   6  22      219.34      238.75     35.20 o
   1   6  22        4.54       17.78     42.52 o
   2   6  22      156.37      110.49     24.75 o
   3   6  22      163.50      156.15     27.53 o
   4   6  22      104.64       63.09     33.81 o
  -5   7  22       15.28       93.06     29.63 o
  -4   7  22      124.56      125.47     41.48 o
  -3   7  22        3.74       55.77     33.11 o
  -2   7  22        2.98       48.45     31.02 o
  -1   7  22      203.49      197.27     66.57 o
   0   7  22      563.07      566.73     41.13 o
   1   7  22       60.15       37.64     54.72 o
   2   7  22        1.85        1.39     36.60 o
   3   7  22       45.64       27.19     89.23 o
   4   7  22      314.29      402.56     56.81 o
  -5   8  22       49.88       60.30     38.34 o
  -4   8  22      400.74      355.51     98.64 o
  -3   8  22       78.83       74.24     42.87 o
  -2   8  22      116.42      183.68     48.10 o
  -1   8  22       56.80       93.76     41.13 o
   0   8  22      316.53      277.44     95.85 o
   1   8  22       15.86        5.58     39.04 o
   2   8  22       41.14       31.37     35.20 o
   3   8  22       10.09      -34.16     39.04 o
  -4   9  22       88.65      120.25     25.44 o
  -3   9  22        4.69      -12.90     33.46 o
  -2   9  22       29.87       86.09     35.90 o
  -1   9  22       82.88       34.16     35.55 o
   0   9  22      478.96      443.69     42.17 o
   1   9  22       70.79       43.22     40.43 o
   2   9  22       48.86       44.26     36.60 o
  -4  10  22      309.84      198.32     42.87 o
  -3  10  22        6.91       48.80     37.64 o
  -2  10  22       29.77      -28.58     28.58 o
  -1  10  22       23.08       51.24     40.78 o
   0  10  22      179.69      164.16     58.55 o
   1  10  22        3.33       72.85     45.31 o
   2  10  22        0.21       31.72     31.72 o
  -3  11  22       71.98      131.75     40.78 o
  -2  11  22       99.20      105.96     38.34 o
  -1  11  22       14.93      -28.93     28.93 o
   0  11  22      375.10      396.64     40.78 o
   1  11  22        0.68      -24.40     24.40 o
  -1  12  22      430.20      498.06     68.66 o
   0  12  22      133.27      -21.26     31.02 o
  -5   0  23       89.68       26.84     30.67 o
  -3   0  23      967.34     1131.71     78.42 o
  -1   0  23       96.39       61.34     38.69 o
   1   0  23      518.06      600.88     54.02 o
   3   0  23      129.23      231.78     60.30 o
  -5   1  23        0.13        3.14     39.04 o
  -4   1  23        9.83       -3.83     21.96 o
  -3   1  23      725.53      773.76     42.52 o
  -2   1  23       11.19       18.82     19.52 o
  -1   1  23      299.29      304.62     30.67 o
   0   1  23        8.42       25.09     16.03 o
   1   1  23     1518.02     1647.55     44.96 o
   2   1  23       19.74       69.01     19.52 o
   3   1  23      160.21      195.53     31.72 o
   4   1  23        1.46       24.40     24.40 o
  -5   2  23        4.38        6.62     26.14 o
  -4   2  23        0.74      -19.17     19.17 o
  -3   2  23      988.38      942.80     47.05 o
  -2   2  23       49.79       88.88     29.28 o
  -1   2  23        1.05       -9.06     15.34 o
   0   2  23        1.26        3.83     17.08 o
   1   2  23      361.78      392.11     39.04 o
   2   2  23       51.81       49.14     38.34 o
   3   2  23       47.17       40.78     20.56 o
   4   2  23       14.04       -4.88     24.75 o
  -5   3  23       19.47        6.27     44.61 o
  -4   3  23       12.28       39.73     26.84 o
  -3   3  23      251.97      257.92     29.28 o
  -2   3  23        7.66       54.02     29.97 o
  -1   3  23        1.84        2.44     17.43 o
   0   3  23        2.97       18.82     14.29 o
   1   3  23     1260.76     1401.13     48.10 o
   2   3  23      109.60      120.25     21.61 o
   3   3  23      323.99      294.17     25.79 o
   4   3  23       10.50       21.96     31.72 o
  -5   4  23      111.74       87.83     24.75 o
  -4   4  23       32.41       67.62     33.11 o
  -3   4  23      423.43      375.03     32.07 o
  -2   4  23       79.34       76.68     32.41 o
  -1   4  23      147.16      146.74     21.96 o
   0   4  23       48.01      103.17     29.97 o
   1   4  23       79.93      157.89     34.51 o
   2   4  23      107.90       34.51     44.26 o
   3   4  23      153.42      163.12     72.50 o
   4   4  23      243.20      243.98     49.14 o
  -5   5  23        3.70       79.47     49.49 o
  -4   5  23      311.20      385.49     34.85 o
  -3   5  23      294.87      316.48     30.67 o
  -2   5  23       18.44      107.70     31.37 o
  -1   5  23        5.42       -2.09     18.47 o
   0   5  23       27.15       34.51     21.26 o
   1   5  23       56.04       76.33     23.35 o
   2   5  23      155.00      111.53     30.32 o
   3   5  23        2.75       12.20     23.35 o
   4   5  23       32.07        4.18     33.11 o
  -5   6  23       19.36       50.19     41.13 o
  -4   6  23       47.55       36.95     49.84 o
  -3   6  23      203.76      174.27     28.23 o
  -2   6  23       48.82      107.00     27.19 o
  -1   6  23       93.82      137.33     30.67 o
   0   6  23       32.69       52.28     29.97 o
   1   6  23      344.20      338.08     38.69 o
   2   6  23      169.62      209.82     27.19 o
   3   6  23      134.30      170.09     28.58 o
  -5   7  23       33.23       95.50     38.34 o
  -4   7  23       81.87       27.88     41.48 o
  -3   7  23      378.80      424.17     57.16 o
  -1   7  23       89.42       41.48     75.63 o
   0   7  23       59.98      121.99     31.02 o
   1   7  23      148.38       84.00     66.92 o
   2   7  23       46.78      101.08     59.25 o
   3   7  23      132.99      131.05     47.75 o
  -4   8  23       79.68      129.66     30.32 o
  -3   8  23      388.37      507.13     58.55 o
  -2   8  23       67.57       75.63     32.41 o
  -1   8  23      418.07      387.58     36.25 o
   0   8  23      180.18      125.47     42.52 o
   1   8  23      739.09      742.04     48.10 o
   2   8  23       58.06       71.45     28.58 o
  -3   9  23     1082.96     1348.16     93.06 o
  -2   9  23       62.20      140.81     45.66 o
  -1   9  23        2.72        3.83     21.61 o
   0   9  23        4.42        5.93     25.44 o
   1   9  23       62.78       96.89     74.24 o
  -1  10  23      566.12      588.69     50.54 o
   1  10  23      380.92      416.16     62.74 o
   0  11  23       39.61      191.00     57.16 o
  -4   0  24      268.87      445.09     58.21 o
  -2   0  24      130.48      159.28     37.29 o
   0   0  24     1443.12     1480.60     90.62 o
   2   0  24        1.13       -8.71     26.14 o
  -5   1  24       21.41       26.84     38.69 o
  -4   1  24      446.48      477.50     36.25 o
  -3   1  24        0.00       85.39     24.40 o
  -2   1  24       25.15       28.93     21.96 o
  -1   1  24        0.04      -15.34     28.93 o
   0   1  24       91.47       58.55     36.95 o
   1   1  24       17.68       93.06     19.52 o
   2   1  24       47.48       84.00     28.23 o
   3   1  24       20.50       97.94     32.07 o
  -5   2  24       25.19        0.70     33.11 o
  -4   2  24        0.37       -2.09     35.90 o
  -3   2  24        8.08       37.29     38.34 o
  -2   2  24       46.11       57.16     23.70 o
  -1   2  24       29.45       -9.06     26.84 o
   0   2  24     1098.51     1170.05     38.69 o
   1   2  24       11.20       15.34     17.43 o
   2   2  24        5.77       -4.53     21.96 o
   3   2  24       14.55      -28.23     28.58 o
  -4   3  24      139.33      231.78     81.91 o
  -3   3  24       19.19        1.05     28.58 o
  -2   3  24        4.54       64.48     26.49 o
  -1   3  24        5.84       57.86     24.40 o
   0   3  24        3.08       20.91     17.43 o
   1   3  24       49.41       61.69     20.22 o
   2   3  24       23.36       32.07     40.08 o
   3   3  24       12.79       50.54     35.20 o
  -4   4  24       28.25        9.41     22.66 o
  -3   4  24       22.20       49.14     34.51 o
  -2   4  24       12.32       28.23     38.69 o
  -1   4  24      110.54      125.47     20.91 o
   0   4  24      599.62      594.96     31.72 o
   1   4  24       18.78       26.49     23.35 o
   2   4  24       83.42       79.12     25.44 o
   3   4  24       86.17       16.73     31.72 o
  -4   5  24      100.39      134.54     26.49 o
  -3   5  24        1.08      -19.52     19.52 o
  -2   5  24       18.91       92.36     24.05 o
  -1   5  24      240.91      214.35    121.99 o
   0   5  24        5.03       57.16     24.75 o
   1   5  24      112.53      135.93     63.09 o
   2   5  24        2.20       50.89     33.11 o
   3   5  24        0.83       21.61     36.95 o
  -4   6  24       28.27        6.97     31.02 o
  -3   6  24      240.17      315.78     90.97 o
  -2   6  24       24.59      104.56     35.20 o
  -1   6  24      443.59      517.23     40.78 o
   0   6  24      652.35      684.19    102.82 o
   1   6  24        5.83       12.90     25.79 o
   2   6  24      118.71      108.05     93.06 o
  -4   7  24      424.94      465.30     49.49 o
  -3   7  24       40.18       85.04     25.79 o
  -2   7  24        0.71       35.55     40.78 o
  -1   7  24      242.34      263.15     29.97 o
   0   7  24      177.35      150.22     41.48 o
   1   7  24      180.16      166.95     45.31 o
   2   7  24       97.00      116.06     46.36 o
  -2   8  24      252.04      302.18     46.70 o
  -1   8  24      305.75      464.60     46.70 o
   0   8  24      527.45      528.04     98.29 o
   1   8  24        7.00       40.43     48.45 o
   0   9  24      242.92      297.31     58.90 o
  -1  10  24       71.81      201.81     63.09 o
  -3   0  25      449.90      451.71     50.54 o
  -1   0  25      124.16      180.89     41.13 o
   1   0  25      195.44      224.81     29.63 o
  -4   1  25       42.88      104.21     42.17 o
  -3   1  25      282.53      331.11     35.55 o
  -2   1  25        0.57      -29.97     29.97 o
  -1   1  25        1.81        3.83     24.40 o
   0   1  25        6.91       -9.76     16.73 o
   1   1  25      199.57      204.24     19.17 o
   2   1  25       15.75       84.70     24.05 o
  -4   2  25       41.42       35.20     30.32 o
  -3   2  25      581.14      546.51     40.78 o
  -2   2  25       23.57        5.58     21.61 o
  -1   2  25        5.19        6.97     36.25 o
   0   2  25       31.71       67.97     21.26 o
   1   2  25      155.73      121.99     24.75 o
   2   2  25        1.24      -10.11     21.61 o
   3   2  25      173.06      302.88     46.36 o
  -4   3  25        0.90        8.71     35.20 o
  -3   3  25       13.65       18.47     21.96 o
  -2   3  25       14.33       85.04     27.19 o
  -1   3  25        1.69      -19.17     19.17 o
   0   3  25       30.32       33.81     25.44 o
   1   3  25      247.40      171.13     40.43 o
   2   3  25       63.56       29.97     69.01 o
   3   3  25      305.25      415.46     54.37 o
  -4   4  25       48.66       89.23     37.64 o
  -3   4  25      346.34      369.10     54.37 o
  -2   4  25       38.03       42.52     24.40 o
  -1   4  25        2.29       51.24     50.89 o
   0   4  25       70.45      201.11     32.76 o
   1   4  25        4.39        1.39     35.90 o
   2   4  25       46.29       33.46     24.05 o
  -4   5  25       38.44       10.11     32.76 o
  -3   5  25       11.39      -28.23     28.23 o
  -2   5  25      462.85      676.17     45.31 o
  -1   5  25      104.13       44.26     32.41 o
   0   5  25       17.98       67.62     29.97 o
   1   5  25      170.17      182.98     57.86 o
   2   5  25        7.55       40.43     32.07 o
  -3   6  25      280.14      131.05     37.64 o
  -2   6  25       39.04       50.54     36.25 o
  -1   6  25       24.70       89.92     46.01 o
   0   6  25       40.39       10.46     70.06 o
   1   6  25      120.99      224.11     31.37 o
   0   7  25      134.57      241.19     57.86 o
   1   7  25      155.85      154.75     39.39 o
   0   8  25      100.22        6.27     30.32 o
  -2   0  26       84.38      103.17     43.57 o
   0   0  26      514.24      445.09    119.90 o
  -3   1  26       25.64       92.71     27.19 o
  -2   1  26       82.20       85.39     24.05 o
  -1   1  26       38.47       74.59     95.50 o
   0   1  26       30.12       56.46     18.47 o
   1   1  26        1.18       25.79     84.00 o
   2   1  26       60.63       41.48     32.76 o
  -3   2  26       22.05       84.00     41.48 o
  -2   2  26       55.59       92.36     45.66 o
  -1   2  26       84.41       82.26     26.14 o
   0   2  26      530.09      566.38     26.49 o
   1   2  26       21.19       58.55     57.51 o
   2   2  26        3.48       34.51     39.39 o
  -3   3  26       15.12        4.88     35.55 o
  -2   3  26       24.33       25.44     23.00 o
  -1   3  26      134.06      185.42     29.63 o
   0   3  26        2.77        8.02     31.37 o
   1   3  26        0.16       58.90     24.75 o
  -3   4  26        9.54       -8.36     29.97 o
  -2   4  26       17.59       10.80     32.41 o
  -1   4  26      168.27      226.90     46.01 o
   0   4  26      406.84      359.35     33.46 o
   1   4  26       34.72      111.18     26.14 o
   0   5  26        0.03       91.67     53.33 o
   1   5  26       50.23       89.92     36.95 o
   0   6  26      815.27      783.87     61.69 o
  -1   0  27      101.68      130.70     41.48 o
  -2   1  27       53.87      125.13     41.13 o
  -1   1  27      186.98      193.79     29.97 o
   0   1  27       10.84      114.67     33.11 o
  -2   2  27      188.04      180.89     39.73 o
   0   2  27       42.60       55.77     25.44 o
 
